# Supplementary material for: Detecting Novel Genetic Variants Associated with Isoniazid-Resistant Mycobacterium tuberculosis
Source: PLoS One. 2014 Jul 15;9(7):e102383. doi: 10.1371/journal.pone.0102383 (PMC4099304; doi:10.1371/journal.pone.0102383)
Supplement: Table S1 — List of primers used for PCR amplification and Sanger sequencing. (XLSX) [file pone.0102383.s001.xlsx]

## Sheet: Sheet1
Table S1. List of primers used for PCR amplification and Sanger sequencing
Gene name	Rv. No.	NGS SNP Position	Forward Primer (5' - 3')	Reverse Primer (5' - 3')	Amplicon length (bp)	Amplicon start	Amplicon end	Fwd primer pos		Rev primer pos		Orientation of gene
fadE1	Rv0131c	159555	gcacctacgatggtcttgct	tgaacagcgacatcttctcg	663	159025	159687	159668	159687	159025	159044	-
	Rv0194	227925	ggcacctttgttgccttct	gggtcgtccatgatcaaca	674	227694	228367	227694	227712	228349	228367	+
	Rv0236c	284463	gtcgacaaggtcggaatcac	tacaaccgggtgcctgact	801	283987	284787	283987	284006	284769	284787	+
	Rv0338c	404372	gcagcacggtgtagttgg	gatgctcgacttcgctacct	884	404095	404978	404095	404112	404959	404978	+
PPE8	Rv0355c	431101	agcgttatgccgctgtagac	aactcaggcaccgcgaac	503	430784	431286	430784	430803	431269	431286	+
	Rv0517	609967	cgaggaaaccgatgtgaa	tgctcattctggtcatcttcc	776	609332	610107	610090	610107	609332	609352	-
gpsA	Rv0564c	655559	atttcgtcgatcggcttg	acaagcgcgaacccaaag	817	655123	655939	655123	655140	655922	655939	+
	Rv0574c	668349	cgtgttacggcgattacct	ggatggtgcgaggaatgt	845	667589	668433	668415	668433	667589	667606	-
	Rv0793	886960	ggtagcagcggaagaaggt	ccgagattcgttttacctgct	470	886695	887164	886695	886713	887144	887164	+
fprB	Rv0886	985039	actcgatgatctggcaatcg	cgaagcggttccttaggc	663	984804	985466	984804	984823	985449	985466	+
pstS2	Rv0932c	1040840	ggtgacggctcgaatacc	cgaccactcgttgtaggtg	836	1040305	1041140	1041123	1041140	1040305	1040323	-
mscL	Rv0985c	1101317	ccgactgcagaaaggaca	gcagttgtcgagcttggag	522	1100981	1101502	1101485	1101502	1100981	1100999	-
	Rv0987	1104996	ggtcaatcctgcttttctca	gcaataaagacacgctctgg	809	1104328	1105136	1105117	1105136	1104328	1104347	-
eno	Rv1023	1145605	tttcgcttcgggcatgta	caagtcggtcctgaaaaagg	746	1145127	1145872	1145855	1145872	1145127	1145146	-
	Rv1118c	1242744	cggacctggactgataacc	cagcaatcccatttcctca	790	1242088	1242877	1242859	1242877	1242088	1242106	-
moeY	Rv1355c	1521905	tgtcatgagctggttggcta	gttgctgtcacgaaacgaga	699	1521808	1522506	1521808	1521827	1522487	1522506	+
	Rv1504c	1694927	gccctgttcgatgatttgag	gtgcccttttccctgagaat	674	1694504	1695177	1695158	1695177	1694504	1694523	-
pks5	Rv1527c	1722105, 1722291	gatcggatcaccctggctg	ctgccgactcgacgaactc	540	1722460	1721891	1722441	1722460	1721891	1721910	-
frdD	Rv1555	1760688, 1760859 (full gene)	accgttgtggtggtacaggt	gtggtttcggtgatcgttg	477	1760517	1760993	1760974	1760993	1760517	1760535	-
	Rv1069c	1192881	gccgaaacctggacgaac	ccatcagggccgaatttt	822	1192676	1193497	1192676	1192693	1193480	1193497	+
	Rv1729c	1954857	tgctatcgattggttgcaga	atggacggtgaactcgacat	822	1954577	1955398	1954577	1954596	1955379	1955398	+
gnd1	Rv1844c	2093991	gtgtgtggaacttgcctggt	tcgagtactccgacatgcag	831	2093766	2094596	2093766	2093785	2094577	2094596	+
ureC	Rv1850	2098967	gggtttcaaactccacgaag	acgaagtgcaccgaggtc	843	2098623	2099465	2098623	2098642	2099448	2099465	+
	Rv1877	2127881	gctgtcatggcagtcattct	cggtgcgttgttcgtaaact	840	2127190	2128029	2128010	2128029	2127190	2127209	-
	Rv1896c	2144053	gtcagtccgtagccgacct	gagtatggctcgcttcgttc	830	2143605	2144434	2143605	2143623	2144415	2144434	+
	Rv1977	2219757	cctactggctcctggtgtgt	aggttgagcagcttgagcac	828	2219642	2220469	2219642	2219661	2220469	2220469	+
	Rv2184c	2446066	tcggaaacgaactgttaactca	atcgcaggttgtccatcg	698	2445834	2446531	2445834	2445855	2446514	2446531	+
mbtB	Rv2383c	2672086	gtcgggtggacatgaatagc	cgtgcacgacgacttcttt	811	2671782	2672592	2671782	2671801	2672574	2672592	+
mbtA	Rv2384	2675987	tatcttcgaaccacgcacct	gtgatcggcaacaagttcg	555	2675885	2676439	2675885	2675904	2676421	2676439	+
	Rv2432c	2728461	agggatcaattccgggtaag	agcggacgttctgatccat	477	2728397	2728873	2728397	2728416	2728855	2728873	+
	Rv2576c	2900308	acatctgcgacaccttttcc	gacagctttcggctgctaat	587	2900183	2900769	2900183	2900202	2900750	2900769	+
	Rv2659c	2980115	gtggatgcagccaacacg	cccactatcgcaaactgc	700	2979833	2980532	2979833	2979850	2980515	2980532	+
	Rv2869c	3181479	gctatttcgtcggctttgg	cacctccacggtcaggtc	689	3180962	3181650	3181632	3181650	3180962	3180979	-
	Rv2917	3226645, 3226672	ttgccatgctacatttcacc	gaaacggtgtacccgtcag	585	3226430	3227014	3226430	3226449	3226996	3227014	+
pca	Rv2967c	3321602	caacactccacggacaacag	actacagtgccggatcacca	693	3321344	3322036	3321344	3321363	3322017	3322036	+
lppY	Rv2999	3358199, 3358539	agccacaccagcccttatg	ccgatacgacaacaacgaaa	694	3357907	3358600	3358582	3358600	3357907	3357926	-
	Rv3181c	3550028	tggcgtcgaagtagacgag	ttccgttgcaacaccttc	500	3549664	3550163	3549664	3549682	3550146	3550163	+
atsB	Rv3299c	3684649	gatgccgccgtattgttc	gttatgtgactggcgctttc	758	3684284	3685041	3684284	3684301	3685022	3685041	+
lytB1	Rv3382c	3796905	attcgggctcaatgtcatca	aagcaaatcgtgcacaacac	658	3796621	3797278	3796621	3796640	3797259	3797278	+
cmaA1	Rv3392c	3808143	actacgacctgtccgacgac	gaccagaggtcgagggtttt	676	3807719	3808394	3808375	3808394	3807719	3807738	-
	Rv3401	3818382	caacgggcacattggattac	aggccaggtatttgacgatg	698	3818143	3818840	3818143	3818162	3818821	3818840	+
	Rv3448	3868928	gtgacgatgtggccgaag	aggctcgtcaaccaagcat	682	3868635	3869316	3868635	3868652	3869298	3869316	+
	Rv3480c	3899459	ttgctgacacacaggttgaa	atagctggggccggtaac	674	3899153	3899826	3899153	3899172	3899809	3899826	+
	Rv3537	3975810	cacctatctgcacggcatc	ggtccactcggtggtgat	658	3975584	3976241	3975584	3975602	3976224	3976241	+
	Rv3649	4090156	gtggtgctggctggtttt	gacgacgtgattggtgacag	681	4089915	4090595	4089915	4089932	4090576	4090595	+
