# Supplementary material for: Detecting Novel Genetic Variants Associated with Isoniazid-Resistant Mycobacterium tuberculosis
Source: PLoS One. 2014 Jul 15;9(7):e102383. doi: 10.1371/journal.pone.0102383 (PMC4099304; doi:10.1371/journal.pone.0102383)
Supplement: Table S2 — List of nonsynonymous and nonsense mutations, insertions and deletions identified by whole genome sequencing in INH-resistant isolates. (XLSX) [file pone.0102383.s002.xlsx]

## Sheet: Sheet1
Table S2. List of nonsynonymous and nonsense mutations, insertions and deletions identified by whole genome sequencing in INH-resistant isolates (n=639).
Mutation type	Rv no.|Gene name*	Gene start#	Gene end#	Mutation position#	WT^	Mutant	No. of INH-resistant mutants
Nonsynonymous	Rv0001|dnaA	1	1524	696	G	C	1
Nonsynonymous	Rv0004	4434	4997	4771	A	G	1
Nonsynonymous	Rv0010c	13133	13558	13490	C	G	1
Nonsynonymous	Rv0012	14089	14877	14251	G	A	1
Nonsynonymous	Rv0017c|rodA	20231	21640	21172	C	T	1
Nonsynonymous	Rv0020c|TB39.8	23861	25444	24730	G	A	1
Nonsynonymous	Rv0023	27595	28365	28150	G	A	1
Nonsynonymous	Rv0026	29722	31068	30923	C	T	1
Nonsynonymous	Rv0030	33224	33553	33551	T	G	1
Nonsynonymous	Rv0041|leuS	43562	46471	44309	C	G	1
Deletion	Rv0045c	49043	49939	49091	T	-	1
Nonsynonymous	Rv0046c|ino1	50021	51124	50878	T	C	1
Nonsynonymous	Rv0051	55696	57378	56374	G	C	1
Insertion	Rv0051	55696	57378	57273	-	C	1
Nonsynonymous	Rv0058|dnaB	60396	63020	61466	C	G	1
Nonsynonymous	Rv0058|dnaB	60396	63020	62227	A	C	1
Nonsynonymous	Rv0059	63200	63892	63771	C	T	1
Nonsynonymous	Rv0064	68620	71559	71320	C	T	1
Nonsynonymous	Rv0068	75301	76212	75436	C	T	1
Nonsynonymous	Rv0069c|sdaA	76237	77622	77382	T	C	1
Nonsynonymous	Rv0074	82748	83983	83159	G	T	1
Nonsynonymous	Rv0080	89022	89480	89388	C	G	1
Nonsynonymous	Rv0086|hycQ	93951	95417	94915	C	T	2
Nonsynonymous	Rv0088	96927	97601	97357	C	A	1
Nonsynonymous	Rv0094c	103710	104663	103721	T	C	3
Nonsynonymous	Rv0101|nrp	110001	117539	111295	A	G	1
Nonsynonymous	Rv0104*	122317	123831	122353	A	C	3
Nonsynonymous	Rv0107c|ctpI	125643	130541	129163	A	T	1
Deletion	Rv0117|oxyS	141200	142144	141753	G	-	1
Nonsynonymous	Rv0118c|oxcA	142128	143876	143486	C	T	1
Nonsynonymous	Rv0131c|fadE1*	158315	159658	159555	G	A	3
Nonsynonymous	Rv0134|ephF	161771	162673	162581	G	A	1
Nonsynonymous	Rv0141c	167271	167681	167425	T	C	1
Nonsynonymous	Rv0144	170284	171126	170842	G	T	1
Nonsynonymous	Rv0151c|PE1	177543	179309	178903	A	G	1
Nonsynonymous	Rv0152c|PE2	179319	180896	180025	C	T	1
Nonsynonymous	Rv0170|mce1B	199895	200935	200238	G	C	1
Nonsynonymous	Rv0172|mce1D	202476	204068	202549	T	C	1
Nonsynonymous	Rv0172|mce1D	202476	204068	203269	C	T	1
Deletion	Rv0174|mce1F	205231	206778	206479	C	-	1
Nonsynonymous	Rv0181c	212277	213011	212353	C	T	1
Nonsynonymous	Rv0194*	226878	230462	227925	C	T	2
Nonsynonymous	Rv0198c	234516	236507	235628	C	A	1
Nonsynonymous	Rv0205	243384	244487	243928	G	C	1
Nonsynonymous	Rv0208c|trmB	248115	248906	248546	C	T	1
Nonsynonymous	Rv0217c|lipW	259923	260831	260500	C	A	1
Nonsynonymous	Rv0226c	269834	271564	270162	T	G	1
Nonsynonymous	Rv0226c	269834	271564	271317	G	A	1
Nonsynonymous	Rv0235c	281166	282614	282322	G	A	1
Nonsynonymous	Rv0236c*	282649	286851	284463	T	C	3
Nonsynonymous	Rv0244c|fadE5	293798	295633	294946	A	G	1
Nonsynonymous	Rv0244c|fadE5	293798	295633	295573	C	A	1
Nonsynonymous	Rv0258c	310294	310749	310680	C	A	1
Nonsynonymous	Rv0275c	330933	331658	331639	G	A	1
Nonsynonymous	Rv0280|PPE3	339364	340974	340885	G	A	1
Nonsynonymous	Rv0283	344022	345638	345594	A	G	1
Nonsynonymous	Rv0304c|PPE5	366150	372764	366880	T	C	1
Nonsynonymous	Rv0315	383602	384486	383648	G	C	1
Nonsynonymous	Rv0327c|cyp135A1	392696	394045	393468	A	C	1
Nonsynonymous	Rv0331	396201	397367	396771	C	G	1
Nonsynonymous	Rv0338c*	403193	405841	404372	C	G	3
Nonsynonymous	Rv0351|grpE	421709	422416	422142	T	C	1
Nonsynonymous	Rv0355c|PPE8	424777	434679	424821	C	G	1
Nonsynonymous	Rv0355c|PPE8	424777	434679	426861	C	T	1
Insertion	Rv0355c|PPE8	424777	434679	426967	-	C	1
Nonsynonymous	Rv0355c|PPE8	424777	434679	429621	T	C	1
Nonsynonymous	Rv0355c|PPE8*	424777	434679	431042	A	G	3
Nonsynonymous	Rv0366c	444222	444815	444351	G	T	1
Nonsynonymous	Rv0370c	447147	448043	447443	C	T	1
Nonsynonymous	Rv0373c	449404	451803	449633	G	A	1
Nonsynonymous	Rv0373c	449404	451803	450525	T	G	1
Nonsynonymous	Rv0373c	449404	451803	450683	G	C	1
Nonsynonymous	Rv0391|metZ	470010	471230	470073	G	T	1
Nonsynonymous	Rv0404|fadD30	483977	485734	485604	T	G	1
Insertion	Rv0404|fadD30	483977	485734	485646	-	A	1
Deletion	Rv0405|pks6	485731	489939	488695	G	-	1
Nonsynonymous	Rv0419|lpqM	505086	506582	505592	C	G	1
Nonsynonymous	Rv0422c|thiD	507758	508555	508225	A	C	1
Nonsynonymous	Rv0423c|thiC	508582	510225	508639	T	G	1
Nonsynonymous	Rv0425c|ctpH	510702	515321	515137	G	A	1
Nonsynonymous	Rv0437c|psd	525387	526082	525439	T	G	1
Nonsynonymous	Rv0439c	527379	528314	528101	C	T	1
Nonsense	Rv0446c	534445	535215	534691	C	T	1
Nonsynonymous	Rv0458	549675	551198	549777	C	T	1
Nonsynonymous	Rv0470c|pcaA	560848	561711	561172	C	A	1
Nonsense	Rv0471c	562225	562713	562265	C	T	1
Nonsynonymous	Rv0472c	562723	563427	563420	T	C	1
Nonsynonymous	Rv0497	587377	588309	587680	C	T	1
Nonsynonymous	Rv0516c	608059	608535	608331	T	C	1
Nonsynonymous	Rv0517*	608746	610056	609967	A	G	3
Nonsynonymous	Rv0519c	611172	612074	611197	C	T	1
Nonsynonymous	Rv0528	618305	619894	618858	T	C	1
Nonsynonymous	Rv0555|menD	646298	647962	647252	G	A	1
Nonsynonymous	Rv0564c|gpsA*	654924	655949	655559	G	A	4
Nonsynonymous	Rv0566c	657548	658039	657979	G	C	1
Nonsynonymous	Rv0570|nrdZ	661295	663373	662028	G	A	1
Nonsynonymous	Rv0574c*	667252	668394	668349	C	T	3
Nonsynonymous	Rv0575c	668579	669745	669003	C	T	1
Nonsynonymous	Rv0578c|PE_PGRS7	671996	675916	674843	C	G	1
Nonsynonymous	Rv0578c|PE_PGRS7	671996	675916	675684	G	A	1
Nonsynonymous	Rv0578c|PE_PGRS7	671996	675916	675714	A	C	1
Insertion	Rv0589|mce2A*	686821	688035	687504	-	T	3
Insertion	Rv0590|mce2B	688032	688859	688344	-	A	1
Nonsynonymous	Rv0592|mce2D	690501	692027	691309	G	A	1
Nonsynonymous	Rv0595c	694839	695231	695198	C	T	1
Nonsynonymous	Rv0598c	697154	697567	697551	G	T	1
Nonsynonymous	Rv0613c	706948	709515	708018	C	A	1
Nonsynonymous	Rv0613c	706948	709515	708606	C	T	1
Nonsynonymous	Rv0613c	706948	709515	709226	G	A	1
Nonsynonymous	Rv0630c|recB	721729	725013	724542	C	T	1
Nonsynonymous	Rv0631c|recC	725013	728306	725365	A	G	1
Nonsynonymous	Rv0631c|recC	725013	728306	726703	C	A	1
Nonsense	Rv0648	742719	746366	742872	C	T	1
Nonsynonymous	Rv0648	742719	746366	744314	G	A	1
Nonsynonymous	Rv0655|mkl	751517	752596	752343	A	G	1
Nonsynonymous	Rv0667|rpoB	759807	763325	761110	A	T	2
Nonsynonymous	Rv0668|rpoC	763370	767320	763442	T	C	1
Nonsynonymous	Rv0669c	767684	769597	769405	G	C	1
Nonsynonymous	Rv0669c	767684	769597	769479	C	G	1
Nonsynonymous	Rv0670|end	769792	770550	770279	C	T	1
Nonsynonymous	Rv0674	774064	774786	774065	T	C	1
Nonsynonymous	Rv0683|rpsG	781934	782404	782148	C	A	1
Nonsynonymous	Rv0690c	790024	791073	790801	C	A	1
Nonsynonymous	Rv0696	795519	796931	796509	G	T	1
Nonsynonymous	Rv0711|atsA	806335	808698	807445	G	T	1
Nonsynonymous	Rv0716|rplE	812059	812622	812159	A	C	1
Nonsynonymous	Rv0723|rplO	815190	815630	815352	C	T	1
Nonsynonymous	Rv0726c	818537	819640	818868	A	G	3
Nonsynonymous	Rv0729|xylB	821507	822853	822792	C	T	1
Nonsynonymous	Rv0740	831776	832303	832109	A	G	1
Deletion	Rv0747|PE_PGRS10	838451	840856	839125	GGAAC	-	1
Nonsynonymous	Rv0752c|fadE9	843242	844414	844268	C	G	1
Nonsynonymous	Rv0753c|mmsA	844421	845953	845670	G	A	1
Nonsynonymous	Rv0756c	850741	851466	850760	C	T	1
Nonsynonymous	Rv0758|phoR	852396	853853	852783	G	A	1
Nonsynonymous	Rv0764c|cyp51	856682	858037	858016	G	A	1
Nonsynonymous	Rv0773c|ggtA	865851	867389	866047	C	G	1
Nonsynonymous	Rv0775	868407	869030	868663	G	A	1
Nonsynonymous	Rv0775	868407	869030	868935	G	T	1
Nonsynonymous	Rv0783c|emrB	876818	878440	877457	C	A	1
Nonsynonymous	Rv0791c	884797	885840	885542	G	C	1
Nonsynonymous	Rv0793*	886719	887024	886960	G	A	3
Nonsynonymous	Rv0838|lpqR	934720	935490	935099	G	C	1
Nonsynonymous	Rv0846c	942680	944194	943975	C	T	1
Nonsynonymous	Rv0852|fadD16	948559	949395	949006	G	T	1
Nonsynonymous	Rv0863	962599	962880	962788	A	C	1
Nonsynonymous	Rv0869c|moaA	966265	967347	966942	C	A	1
Deletion	Rv0882	980225	980509	980256	G	-	1
Nonsynonymous	Rv0886|fprB*	983803	985530	984473	G	A	1
Nonsynonymous	Rv0886|fprB*	983803	985530	985039	A	T	2
Nonsynonymous	Rv0891c	992598	993455	993352	G	A	1
Nonsynonymous	Rv0894	996524	997705	997541	A	G	1
Nonsynonymous	Rv0908|ctpE	1011731	1014124	1012740	C	T	1
Nonsynonymous	Rv0932c|pstS2*	1039936	1041048	1040840	C	A	3
Nonsynonymous	Rv0934|pstS1	1042115	1043239	1042680	C	T	1
Nonsynonymous	Rv0939	1048412	1050346	1050108	T	C	1
Nonsynonymous	Rv0943c	1052696	1053736	1052727	G	A	1
Nonsynonymous	Rv0949|uvrD1	1058260	1060575	1059675	A	C	1
Nonsynonymous	Rv0969|ctpV	1078743	1081055	1080493	T	C	1
Nonsynonymous	Rv0972c|fadE12	1082584	1083750	1082660	C	G	1
Nonsynonymous	Rv0975c|fadE13	1087348	1088496	1087824	C	A	1
Nonsynonymous	Rv0978c|PE_PGRS17	1093361	1094356	1093488	G	T	1
Nonsynonymous	Rv0985c|mscL*	1101025	1101480	1101317	C	G	3
Nonsynonymous	Rv0987*	1102542	1105109	1104996	G	C	3
Nonsynonymous	Rv0988	1105116	1106276	1105918	C	G	1
Nonsynonymous	Rv0988	1105116	1106276	1105942	G	A	1
Deletion	Rv0996	1112384	1113460	1112923	CGAATA	-	3
Deletion	Rv1015c|rplY	1133921	1134568	1133965	CGGCTTCCT	-	1
Nonsynonymous	Rv1023|eno*	1144564	1145853	1145605	G	T	3
Nonsynonymous	Rv1029|kdpA	1152012	1153727	1152678	C	T	1
Deletion	Rv1029|kdpA	1152012	1153727	1153252	CGGAGTATCT	-	1
Nonsynonymous	Rv1035c	1159375	1160061	1159592	G	T	1
Nonsynonymous	Rv1035c	1159375	1160061	1159712	G	T	1
Nonsynonymous	Rv1057	1179396	1180577	1180399	G	A	1
Nonsynonymous	Rv1069c*	1192510	1194273	1192881	C	T	3
Nonsynonymous	Rv1074c|fadA3	1198156	1199373	1198656	C	T	1
Nonsynonymous	Rv1075c	1199426	1200370	1199547	G	A	1
Nonsynonymous	Rv1077|cbs	1201717	1203111	1202106	T	A	1
Nonsynonymous	Rv1082|mca	1206520	1207386	1206647	A	G	1
Nonsynonymous	Rv1087|PE_PGRS21	1211560	1213863	1212076	G	A	1
Nonsynonymous	Rv1091|PE_PGRS22	1216469	1219030	1219004	A	G	1
Nonsynonymous	Rv1095|phoH2	1222997	1224298	1223774	G	A	1
Deletion	Rv1106c	1232844	1233956	1232867	T	-	3
Nonsynonymous	Rv1116A	1241115	1241390	1241386	C	T	1
Nonsynonymous	Rv1118c*	1241971	1242831	1242744	C	A	3
Nonsynonymous	Rv1121|zwf1	1243707	1245107	1244817	G	A	1
Nonsynonymous	Rv1122|gnd2	1245129	1246151	1245142	T	C	1
Nonsynonymous	Rv1151c	1278904	1279617	1279415	C	T	1
Nonsynonymous	Rv1152	1279655	1280020	1279968	G	C	1
Deletion	Rv1159|pimE	1284992	1286287	1285002	C	-	1
Nonsynonymous	Rv1161|narG	1287328	1291026	1289581	G	T	1
Nonsynonymous	Rv1166|lpqW	1296152	1298059	1297413	A	G	1
Nonsynonymous	Rv1178	1309364	1310452	1310087	G	A	1
Nonsynonymous	Rv1181|pks4	1315234	1319982	1318932	A	C	1
Deletion	Rv1186c	1327689	1329305	1328685	G	-	1
Nonsynonymous	Rv1189|sigI	1332092	1332964	1332317	C	T	3
Nonsynonymous	Rv1193|fadD36	1335794	1337215	1336667	C	G	1
Nonsynonymous	Rv1223|htrA	1365875	1367461	1366401	T	C	1
Nonsynonymous	Rv1232c	1374861	1376168	1375328	T	G	1
Nonsynonymous	Rv1232c	1374861	1376168	1375640	G	C	1
Nonsynonymous	Rv1243c|PE_PGRS23	1384989	1386677	1385815	T	C	1
Nonsynonymous	Rv1243c|PE_PGRS23	1384989	1386677	1386677	T	C	1
Nonsynonymous	Rv1252c|lprE	1399296	1399904	1399526	C	T	1
Insertion	Rv1256c|cyp130	1403386	1404603	1404014	-	AG	1
Nonsynonymous	Rv1256c|cyp130	1403386	1404603	1404169	T	G	1
Insertion	Rv1258c	1406081	1407340	1406169	-	CG	1
Nonsynonymous	Rv1292|argS	1446379	1448031	1446923	T	G	1
Nonsynonymous	Rv1295|thrC	1450697	1451779	1451405	G	A	1
Nonsynonymous	Rv1302|rfe	1458295	1459509	1459509	G	T	1
Insertion	Rv1303	1459766	1460251	1460215	-	G	1
Nonsynonymous	Rv1318c	1479199	1480824	1480024	G	T	1
Nonsynonymous	Rv1319c	1480894	1482501	1481724	T	C	1
Deletion	Rv1320c	1482514	1484217	1482751	T	-	3
Nonsynonymous	Rv1328|glgP	1494564	1497155	1495533	A	G	1
Nonsynonymous	Rv1328|glgP	1494564	1497155	1496295	C	T	1
Nonsynonymous	Rv1329c|dinG	1497195	1499189	1498933	T	C	1
Nonsynonymous	Rv1330c	1499213	1500559	1499772	G	A	1
Nonsynonymous	Rv1333	1501599	1502633	1502275	C	G	1
Nonsynonymous	Rv1347c	1511973	1512605	1512031	T	G	1
Nonsynonymous	Rv1349	1515623	1517362	1516865	C	T	1
Nonsynonymous	Rv1353c	1519200	1519985	1519750	G	C	1
Deletion	Rv1354c	1520005	1521876	1520612	CTATC	-	1
Nonsynonymous	Rv1355c|moeY*	1521885	1524032	1521905	T	C	3
Insertion	Rv1358	1526612	1530091	1527449	-	T	1
Nonsynonymous	Rv1358	1526612	1530091	1530090	A	C	3
Nonsynonymous	Rv1362c*	1533948	1534610	1534327	T	G	3
Nonsynonymous	Rv1363c	1534607	1535392	1535386	C	T	1
Nonsynonymous	Rv1372*	1544825	1546006	1545400	C	A	1
Nonsynonymous	Rv1376	1549148	1550641	1549611	T	G	1
Nonsynonymous	Rv1383|carA	1555971	1557101	1556473	A	G	1
Nonsynonymous	Rv1410c	1586210	1587766	1587031	C	A	1
Nonsynonymous	Rv1411c|lprG	1587772	1588482	1588307	T	C	1
Nonsynonymous	Rv1413	1589386	1589901	1589632	C	T	1
Nonsynonymous	Rv1418|lprH	1592639	1593325	1592722	C	G	1
Nonsynonymous	Rv1431	1608083	1609852	1608849	T	G	1
Nonsynonymous	Rv1436|gap	1613307	1614326	1613709	A	G	1
Nonsynonymous	Rv1469|ctpD	1656963	1658936	1657249	T	C	1
Nonsynonymous	Rv1493|mutB	1684005	1686257	1685743	C	T	1
Nonsynonymous	Rv1496	1686884	1687888	1687142	C	T	1
Nonsynonymous	Rv1504c*	1694545	1695144	1694927	T	C	3
Nonsynonymous	Rv1518	1709644	1710603	1710364	A	C	1
Nonsynonymous	Rv1522c|mmpL12	1714172	1717612	1715161	C	A	1
Nonsynonymous	Rv1522c|mmpL12	1714172	1717612	1717102	C	G	1
Nonsynonymous	Rv1527c|pks5*	1722083	1728409	1722105	C	G	1
Nonsynonymous	Rv1527c|pks5*	1722083	1728409	1722291	C	T	3
Nonsynonymous	Rv1537|dinX	1739841	1741247	1740771	A	C	1
Nonsynonymous	Rv1541c|lprI	1743778	1744371	1744169	G	A	1
Nonsynonymous	Rv1547|dnaE	1747694	1751248	1750876	C	G	1
Nonsynonymous	Rv1555|frdD*	1760552	1760929	1760688	C	G	1
Nonsynonymous	Rv1555|frdD*	1760552	1760929	1760859	T	C	3
Nonsynonymous	Rv1556	1760997	1761605	1761171	C	G	1
Nonsynonymous	Rv1562c|treZ	1765400	1767142	1765887	C	T	1
Nonsynonymous	Rv1568|bioA	1775392	1776705	1776680	C	T	1
Nonsynonymous	Rv1592c	1792400	1793740	1792432	T	C	1
Nonsynonymous	Rv1610	1809443	1810150	1809903	C	T	1
Nonsynonymous	Rv1621c|cydD	1821690	1823273	1823183	G	A	1
Nonsynonymous	Rv1625c|cya	1826614	1827945	1827477	C	T	1
Nonsynonymous	Rv1631|coaE	1835013	1836236	1836116	T	G	1
Nonsynonymous	Rv1632c	1836387	1836830	1836685	C	T	1
Nonsynonymous	Rv1634	1839168	1840583	1840284	G	A	1
Nonsynonymous	Rv1638|uvrA	1843741	1846659	1843786	C	T	1
Nonsynonymous	Rv1640c|lysS	1848517	1852035	1849080	C	G	1
Nonsynonymous	Rv1655|argD	1868723	1869925	1869710	C	G	1
Nonsynonymous	Rv1659|argH	1872639	1874051	1873194	G	A	1
Nonsynonymous	Rv1661|pks7*	1875304	1881684	1876189	C	G	1
Nonsynonymous	Rv1661|pks7*	1875304	1881684	1876846	G	T	1
Nonsynonymous	Rv1661|pks7*	1875304	1881684	1880754	G	C	1
Nonsynonymous	Rv1662|pks8*	1881704	1886512	1883442	C	T	1
Nonsynonymous	Rv1662|pks8*	1881704	1886512	1883514	T	C	1
Nonsynonymous	Rv1662|pks8*	1881704	1886512	1884392	C	A	1
Nonsynonymous	Rv1662|pks8*	1881704	1886512	1885199	T	G	1
Nonsynonymous	Rv1662|pks8*	1881704	1886512	1885551	G	T	1
Nonsynonymous	Rv1674c	1899260	1899916	1899351	T	C	1
Deletion	Rv1676	1901047	1901751	1901383	T	-	1
Nonsynonymous	Rv1689|tyrS	1913602	1914876	1914631	G	A	1
Nonsynonymous	Rv1696|recN	1919683	1921446	1919948	G	A	1
Nonsynonymous	Rv1705c|PPE22	1931497	1932654	1932447	C	T	1
Nonsynonymous	Rv1713|engA	1940288	1941679	1941435	C	G	1
Nonsynonymous	Rv1715|fadB3	1942659	1943573	1942884	C	G	1
Nonsynonymous	Rv1716	1943576	1944406	1943592	C	T	1
Deletion	Rv1717	1944406	1944756	1944643	T	-	1
Nonsynonymous	Rv1722	1947861	1949345	1947903	G	T	1
Nonsynonymous	Rv1726	1951852	1953237	1953172	C	T	1
Nonsynonymous	Rv1729c*	1954631	1955569	1954857	T	C	3
Nonsynonymous	Rv1749c	1977328	1977885	1977626	C	T	1
Nonsynonymous	Rv1750c|fadD1	1977969	1979567	1978792	T	G	1
Nonsynonymous	Rv1753c|PPE24	1981614	1984775	1982770	G	C	3
Nonsynonymous	Rv1759c|wag22	1989833	1992577	1990919	G	C	1
Nonsynonymous	Rv1769	2002626	2003870	2002864	C	T	1
Nonsynonymous	Rv1770	2003878	2005164	2003948	G	T	1
Nonsynonymous	Rv1770	2003878	2005164	2004721	G	A	1
Nonsynonymous	Rv1798	2036700	2038532	2038452	C	G	1
Nonsynonymous	Rv1803c|PE_PGRS32	2044923	2046842	2044988	C	G	1
Nonsynonymous	Rv1827|cfp17	2072596	2073084	2072636	C	T	1
Nonsynonymous	Rv1832|gcvB	2075877	2078702	2076191	G	C	1
Nonsynonymous	Rv1843c|guaB1	2092259	2093698	2093565	G	A	1
Nonsynonymous	Rv1844c|gnd1*	2093731	2095188	2093991	C	T	4
Nonsynonymous	Rv1850|ureC*	2097961	2099694	2098967	A	G	2
Nonsynonymous	Rv1877*	2125904	2127967	2127881	G	T	3
Nonsynonymous	Rv1889c	2138661	2139017	2138730	G	T	1
Nonsynonymous	Rv1896c*	2143535	2144446	2144053	T	C	3
Nonsynonymous	Rv1900c|lipJ	2146245	2147633	2146256	G	A	1
Nonsynonymous	Rv1905c|aao	2151433	2152395	2152301	C	T	1
Nonsense	Rv1908c|katG*	2153889	2156111	2153929	C	T	1
Insertion	Rv1908c|katG*	2153889	2156111	2154671	-	CGC	2
Nonsynonymous	Rv1908c|katG*	2153889	2156111	2154676	G	A	1
Nonsynonymous	Rv1908c|katG*	2153889	2156111	2154958	C	G	1
Nonsynonymous	Rv1915|aceAa	2160463	2161566	2161381	T	G	1
Nonsynonymous	Rv1921c|lppF	2172524	2173795	2173108	G	A	1
Nonsynonymous	Rv1928c	2180450	2181217	2181172	T	C	1
Nonsynonymous	Rv1934c|fadE17	2184959	2186188	2185884	T	C	1
Nonsynonymous	Rv1940|ribA1	2192606	2193667	2193441	C	T	1
Nonsynonymous	Rv1947	2198024	2198425	2198363	A	C	1
Nonsynonymous	Rv1951c	2200190	2200486	2200377	T	C	1
Insertion	Rv1955	2201584	2202096	2201780	-	C	1
Nonsynonymous	Rv1966|mce3A*	2209327	2210604	2209394	T	C	1
Insertion	Rv1966|mce3A*	2209327	2210604	2209454	-	G	3
Nonsynonymous	Rv1966|mce3A*	2209327	2210604	2209846	G	A	1
Nonsynonymous	Rv1971|mce3F	2215257	2216570	2216248	C	G	1
Nonsynonymous	Rv1974	2217659	2218036	2217660	T	C	1
Nonsynonymous	Rv1977*	2219754	2220800	2219757	T	C	3
Deletion	Rv1977	2219754	2220800	2220483	A	-	1
Nonsynonymous	Rv1983|PE_PGRS35	2226244	2227920	2227018	G	C	1
Nonsynonymous	Rv1987	2231026	2231454	2231132	G	A	1
Nonsynonymous	Rv1990A	2233881	2234216	2233907	T	C	1
Insertion	Rv1999c	2243816	2245138	2244339	-	CC	1
Nonsynonymous	Rv2005c	2250996	2251883	2251313	T	C	1
Nonsynonymous	Rv2006|otsB1	2252002	2255985	2255474	A	G	1
Nonsynonymous	Rv2006|otsB1	2252002	2255985	2255482	G	A	1
Nonsynonymous	Rv2006|otsB1	2252002	2255985	2255855	T	G	1
Nonsynonymous	Rv2008c	2256617	2257942	2257849	G	T	1
Nonsynonymous	Rv2015c	2261816	2263072	2261984	G	C	1
Nonsynonymous	Rv2020c	2266421	2266720	2266468	C	T	1
Nonsynonymous	Rv2037c	2282747	2283721	2283030	A	G	1
Nonsynonymous	Rv2064|cobG	2321451	2322542	2322012	G	T	1
Nonsynonymous	Rv2079	2335355	2337325	2336125	T	G	2
Nonsynonymous	Rv2081c	2338065	2338505	2338196	C	T	1
Nonsynonymous	Rv2084	2341808	2342944	2342544	G	A	1
Nonsynonymous	Rv2090	2347373	2348554	2348367	C	T	1
Nonsynonymous	Rv2092c|helY	2349334	2352054	2350470	C	T	1
Nonsynonymous	Rv2100	2358389	2360041	2358525	A	C	1
Nonsynonymous	Rv2100	2358389	2360041	2359920	G	A	1
Nonsynonymous	Rv2102	2363391	2364107	2363934	T	G	1
Nonsynonymous	Rv2103c	2364086	2364520	2364243	G	A	1
Nonsynonymous	Rv2108|PPE36	2367711	2368442	2368204	C	T	1
Deletion	Rv2123|PPE37	2381071	2382492	2382086	GT	-	1
Nonsynonymous	Rv2124c|metH	2382489	2386067	2382776	A	C	1
Nonsynonymous	Rv2124c|metH	2382489	2386067	2385553	A	C	1
Nonsynonymous	Rv2126c|PE_PGRS37	2387202	2387972	2387621	C	A	1
Nonsynonymous	Rv2143	2402977	2404035	2403657	C	A	1
Nonsynonymous	Rv2144c	2404165	2404521	2404416	C	T	1
Nonsynonymous	Rv2184c*	2445807	2446946	2446066	G	A	3
Nonsynonymous	Rv2195|qcrA	2458392	2459681	2458912	G	A	1
Nonsynonymous	Rv2211c|gcvT	2476042	2477181	2477163	G	C	1
Deletion	Rv2234|ptpA	2507146	2507637	2507541	C	-	1
Insertion	Rv2248	2522360	2523175	2522481	-	G	1
Deletion	Rv2276|cyp121	2547749	2548939	2547925	T	-	1
Nonsynonymous	Rv2281|pitB	2553173	2554831	2554338	C	T	1
Nonsynonymous	Rv2287|yjcE	2559703	2561331	2560621	G	A	1
Nonsynonymous	Rv2291|sseB	2563174	2564028	2563495	T	C	1
Nonsynonymous	Rv2295	2566772	2567410	2567234	G	C	1
Nonsynonymous	Rv2329c|narK1	2601914	2603461	2602135	A	G	1
Nonsynonymous	Rv2332|mez	2605108	2606754	2605691	A	G	1
Nonsynonymous	Rv2335|cysE	2609732	2610421	2610381	C	T	1
Nonsynonymous	Rv2340c|PE_PGRS39	2617667	2618908	2618209	C	A	1
Nonsynonymous	Rv2344c|dgt	2622457	2623752	2622600	C	A	1
Nonsynonymous	Rv2349c|plcC	2627172	2628698	2627486	G	A	1
Nonsynonymous	Rv2356c|PPE40	2637688	2639535	2638248	C	A	1
Nonsynonymous	Rv2361c	2642578	2643468	2643026	T	C	1
Nonsynonymous	Rv2376c|cfp2	2655609	2656115	2655856	A	G	1
Nonsynonymous	Rv2379c|mbtF	2657700	2662085	2658581	C	A	1
Nonsynonymous	Rv2379c|mbtF	2657700	2662085	2659879	A	G	1
Nonsynonymous	Rv2383c|mbtB*	2671593	2675837	2672086	T	G	3
Nonsynonymous	Rv2384|mbtA*	2675936	2677633	2675987	G	A	3
Nonsynonymous	Rv2387	2680765	2682018	2681215	G	A	1
Nonsynonymous	Rv2402	2698529	2700457	2699955	C	A	1
Nonsynonymous	Rv2409c	2706494	2707333	2706718	C	T	1
Nonsynonymous	Rv2409c	2706494	2707333	2706782	C	T	1
Nonsynonymous	Rv2409c	2706494	2707333	2707027	C	T	1
Deletion	Rv2416c|eis	2714124	2715332	2714527	GT	-	1
Nonsynonymous	Rv2425c	2721866	2723308	2722546	C	T	1
Nonsynonymous	Rv2426c	2723308	2724183	2723552	A	G	1
Insertion	Rv2432c	2728437	2728847	2728461	-	AT	1
Nonsynonymous	Rv2432c*	2728437	2728847	2728499	A	G	3
Nonsynonymous	Rv2438c|nadE	2734792	2736831	2736158	A	C	1
Nonsynonymous	Rv2438c|nadE	2734792	2736831	2736434	C	A	1
Nonsynonymous	Rv2444c|rne	2742123	2744984	2742665	A	C	1
Nonsynonymous	Rv2446c	2745767	2746138	2745889	C	T	1
Deletion	Rv2464c	2766859	2767665	2767018	GC	-	1
Nonsynonymous	Rv2471|aglA	2773564	2775204	2774168	C	T	1
Nonsynonymous	Rv2476c|gdh	2777388	2782262	2781931	G	A	1
Nonsynonymous	Rv2483c|plsC	2789280	2791022	2790775	G	A	1
Nonsynonymous	Rv2490c|PE_PGRS43	2801254	2806236	2801766	G	A	1
Nonsynonymous	Rv2490c|PE_PGRS43	2801254	2806236	2806140	C	T	1
Nonsynonymous	Rv2494	2808310	2808735	2808526	G	T	1
Nonsynonymous	Rv2495c|pdhC	2808758	2809939	2809746	C	G	1
Nonsense	Rv2497c|pdhA	2810993	2812096	2811850	G	A	1
Nonsynonymous	Rv2501c|accA1	2814916	2816880	2815589	T	G	1
Nonsynonymous	Rv2502c|accD1	2816885	2818474	2817082	G	A	1
Nonsynonymous	Rv2508c	2823256	2824593	2823293	C	A	1
Nonsynonymous	Rv2524c|fas	2840123	2849332	2846251	G	T	1
Deletion	Rv2531c	2854938	2857781	2855201	CCGGGAAG	-	1
Nonsynonymous	Rv2533c|nusB	2858254	2858724	2858510	A	C	1
Nonsynonymous	Rv2543|lppA	2866468	2867127	2866882	G	A	2
Nonsynonymous	Rv2550c	2870119	2870364	2870223	G	A	1
Nonsynonymous	Rv2559c	2878571	2879929	2879377	T	A	1
Nonsynonymous	Rv2561	2881409	2881702	2881455	A	G	1
Nonsynonymous	Rv2576c*	2900226	2900690	2900308	T	C	3
Nonsynonymous	Rv2578c	2902509	2903531	2902993	A	C	1
Nonsynonymous	Rv2580c|hisS	2904821	2906092	2906068	C	A	1
Deletion	Rv2591|PE_PGRS44	2921551	2923182	2922844	GG	-	1
Nonsynonymous	Rv2602	2930344	2930784	2930648	G	C	1
Nonsynonymous	Rv2627c	2953507	2954748	2953551	C	T	1
Nonsynonymous	Rv2628	2955058	2955420	2955134	T	C	1
Insertion	Rv2639c	2965026	2965358	2965252	-	C	1
Nonsynonymous	Rv2647	2971659	2972027	2971905	G	C	1
Nonsynonymous	Rv2650c	2973795	2975234	2974393	C	T	1
Nonsynonymous	Rv2659c*	2979691	2980818	2980115	A	G	3
Nonsynonymous	Rv2662	2981482	2981754	2981596	A	C	1
Nonsynonymous	Rv2667|clpC2	2983896	2984654	2984247	G	C	1
Nonsynonymous	Rv2675c	2991184	2991936	2991486	G	A	1
Nonsynonymous	Rv2677c|hemY	2992634	2993992	2993575	C	G	1
Nonsynonymous	Rv2684|arsA	3000614	3001903	3001785	G	A	1
Deletion	Rv2686c	3003280	3004038	3003324	T	-	1
Nonsynonymous	Rv2695	3011916	3012623	3012382	C	T	1
Nonsynonymous	Rv2702|ppgK	3016858	3017655	3017587	G	T	1
Nonsynonymous	Rv2710|sigB	3022461	3023432	3023392	A	G	1
Nonsense	Rv2712c	3024270	3025328	3024556	C	T	1
Nonsynonymous	Rv2736c|recX	3048562	3049086	3048642	G	A	1
Nonsynonymous	Rv2750	3062816	3063634	3063365	T	C	1
Nonsynonymous	Rv2752c	3064515	3066191	3065711	C	T	1
Nonsynonymous	Rv2752c	3064515	3066191	3066061	T	G	1
Nonsynonymous	Rv2764c|thyA	3073680	3074471	3073868	T	C	1
Nonsynonymous	Rv2768c|PPE43	3076894	3078078	3077039	C	A	1
Deletion	Rv2790c|ltp1	3098964	3100169	3099906	GTT	-	1
Insertion	Rv2790c|ltp1	3098964	3100169	3100154	-	C	1
Nonsynonymous	Rv2791c	3100202	3101581	3101119	G	T	1
Nonsynonymous	Rv2799	3107768	3108397	3107981	G	T	1
Deletion	Rv2803	3111822	3112289	3112278	C	-	1
Nonsynonymous	Rv2807	3113658	3114812	3113859	T	C	1
Nonsynonymous	Rv2812	3116818	3118227	3118210	G	A	1
Nonsynonymous	Rv2823c	3129344	3131773	3129447	G	A	1
Nonsynonymous	Rv2823c	3129344	3131773	3131188	G	A	1
Nonsynonymous	Rv2823c	3129344	3131773	3131473	A	C	1
Nonsynonymous	Rv2835c|ugpA	3141311	3142222	3141846	G	A	1
Nonsynonymous	Rv2842c	3149425	3149976	3149479	T	G	1
Nonsynonymous	Rv2852c|mqo	3160580	3162061	3161631	G	A	1
Nonsynonymous	Rv2854	3164152	3165192	3164958	C	G	1
Nonsynonymous	Rv2854	3164152	3165192	3165074	T	C	1
Nonsynonymous	Rv2863	3174992	3175372	3175326	G	A	1
Nonsynonymous	Rv2864c	3175454	3177265	3175702	T	C	1
Nonsynonymous	Rv2867c	3178458	3179312	3179148	C	G	1
Nonsynonymous	Rv2869c*	3180548	3181762	3181479	T	G	3
Nonsynonymous	Rv2870c|dxr	3181770	3183011	3182443	T	G	1
Nonsynonymous	Rv2893	3202420	3203397	3203120	C	G	1
Nonsynonymous	Rv2910c	3217827	3218270	3217839	C	G	1
Nonsynonymous	Rv2911|dacB2	3218339	3219214	3218997	T	A	4
Nonsynonymous	Rv2913c	3219863	3221698	3220687	G	C	1
Nonsynonymous	Rv2917*	3226363	3228243	3226645	A	G	3
Nonsynonymous	Rv2917*	3226363	3228243	3226672	G	A	1
Nonsynonymous	Rv2922c|smc	3234189	3237806	3236230	C	A	1
Nonsynonymous	Rv2931|ppsA	3245445	3251075	3245647	A	G	1
Nonsynonymous	Rv2932|ppsB	3251072	3255688	3252872	G	A	1
Nonsynonymous	Rv2933|ppsC	3255685	3262251	3260960	A	G	1
Nonsynonymous	Rv2933|ppsC	3255685	3262251	3262102	G	A	1
Nonsynonymous	Rv2942|mmpL7*	3285070	3287832	3286984	G	A	1
Nonsynonymous	Rv2948c|fadD22	3297837	3299954	3298669	G	A	1
Nonsynonymous	Rv2949c	3299971	3300570	3300005	C	A	1
Nonsynonymous	Rv2949c	3299971	3300570	3300354	G	A	1
Deletion	Rv2950c|fadD29	3300596	3302344	3301051	T	-	1
Nonsynonymous	Rv2950c|fadD29	3300596	3302344	3302316	A	T	1
Nonsynonymous	Rv2955c	3307580	3308545	3307603	A	T	3
Nonsynonymous	Rv2967c|pca*	3319663	3323046	3321602	G	A	3
Nonsynonymous	Rv2984|ppk	3339854	3342082	3341364	C	T	1
Deletion	Rv2990c	3346859	3347719	3347575	T	-	1
Nonsynonymous	Rv2990c	3346859	3347719	3347622	G	A	1
Nonsynonymous	Rv2999|lppY*	3357602	3358567	3358199	G	T	1
Nonsynonymous	Rv2999|lppY*	3357602	3358567	3358539	T	C	3
Nonsynonymous	Rv3027c	3386074	3386814	3386394	T	G	1
Nonsynonymous	Rv3051c|nrdE	3412085	3414166	3413574	G	C	1
Nonsynonymous	Rv3051c|nrdE	3412085	3414166	3413958	C	T	1
Nonsynonymous	Rv3057c	3417799	3418662	3418025	T	C	1
Nonsynonymous	Rv3061c|fadE22	3423262	3425427	3424329	G	T	1
Nonsynonymous	Rv3062|ligB	3425584	3427107	3426415	T	C	1
Nonsynonymous	Rv3063|cstA	3427243	3429519	3429202	T	G	1
Nonsynonymous	Rv3068c|pgmA	3431979	3433622	3432806	C	G	1
Nonsynonymous	Rv3069|ccrB	3433692	3434090	3433693	T	C	1
Nonsynonymous	Rv3073c	3436329	3436685	3436553	A	G	1
Nonsynonymous	Rv3077	3439541	3441352	3440622	G	A	1
Nonsynonymous	Rv3081	3446040	3447278	3446779	G	A	1
Deletion	Rv3084|lipR	3449997	3450923	3450183	C	-	1
Deletion	Rv3090	3458211	3459098	3458352	TTC	-	1
Nonsynonymous	Rv3091	3459116	3460807	3459258	C	A	1
Nonsynonymous	Rv3091	3459116	3460807	3460034	C	T	1
Nonsynonymous	Rv3092c	3460814	3461734	3460986	G	A	1
Nonsynonymous	Rv3094c	3462761	3463891	3462822	G	T	1
Nonsynonymous	Rv3097c|PE_PGRS63	3465778	3467091	3466101	A	G	1
Nonsynonymous	Rv3098c	3467210	3467662	3467442	G	A	1
Nonsynonymous	Rv3122	3488089	3488559	3488269	G	A	1
Nonsynonymous	Rv3124	3489506	3490375	3489620	G	T	1
Nonsynonymous	Rv3130c	3494975	3496366	3495435	T	C	1
Nonsynonymous	Rv3141|fadB4	3508095	3509066	3508666	A	C	1
Nonsynonymous	Rv3156|nuoL	3522234	3524135	3523741	C	T	1
Nonsynonymous	Rv3158|nuoN	3525790	3527385	3526948	G	A	1
Nonsynonymous	Rv3179*	3547618	3548907	3548641	T	C	1
Nonsynonymous	Rv3181c*	3549691	3550143	3550028	A	C	3
Nonsynonymous	Rv3198c|uvrD2	3569109	3571211	3569255	C	A	1
Nonsynonymous	Rv3198c|uvrD2	3569109	3571211	3570244	T	C	1
Nonsynonymous	Rv3205c	3581627	3582505	3582150	T	C	1
Deletion	Rv3206c|moeB1	3582532	3583710	3583120	CGG	-	4
Nonsynonymous	Rv3217c	3593804	3594235	3594124	C	T	1
Deletion	Rv3230c	3607112	3608254	3607468	C	-	3
Nonsynonymous	Rv3234c	3610374	3611189	3610441	C	T	1
Nonsynonymous	Rv3242c	3621570	3622211	3621634	G	A	1
Deletion	Rv3250c|rubB	3630384	3630566	3630393	AGCCACCTCC	-	1
Nonsynonymous	Rv3251c|rubA	3630571	3630738	3630705	C	A	1
Nonsynonymous	Rv3254	3633675	3635063	3634681	G	A	1
Nonsynonymous	Rv3266c|rmlD	3646895	3647809	3647575	C	T	1
Nonsynonymous	Rv3273	3654637	3656931	3654697	G	A	1
Nonsynonymous	Rv3290c|lat	3670445	3671794	3671391	G	A	1
Nonsynonymous	Rv3291c	3671845	3672297	3671865	C	T	1
Deletion	Rv3299c|atsB	3683051	3685963	3683269	G	-	1
Nonsynonymous	Rv3299c|atsB*	3683051	3685963	3684649	G	A	4
Insertion	Rv3318|sdhA	3705000	3706772	3705899	-	GGA	3
Nonsynonymous	Rv3324c|moaC	3709715	3710269	3709735	A	T	1
Nonsynonymous	Rv3333c	3719937	3720782	3720512	G	A	1
Nonsynonymous	Rv3334	3721257	3721697	3721311	T	A	1
Nonsynonymous	Rv3338	3723904	3724548	3724528	C	T	1
Deletion	Rv3343c|PPE54	3729364	3736935	3735948	C	-	1
Nonsynonymous	Rv3347c|PPE55	3743711	3753184	3744208	T	C	1
Nonsynonymous	Rv3347c|PPE55	3743711	3753184	3747147	T	G	1
Nonsynonymous	Rv3347c|PPE55	3743711	3753184	3749689	T	C	1
Nonsynonymous	Rv3350c|PPE56	3755952	3767102	3763765	T	G	1
Deletion	Rv3361c	3773016	3773567	3773140	T	-	1
Nonsynonymous	Rv3362c	3773574	3774155	3773872	A	G	1
Nonsynonymous	Rv3365c	3774871	3777501	3776706	C	T	1
Nonsynonymous	Rv3365c	3774871	3777501	3776748	G	T	1
Nonsynonymous	Rv3377c	3790848	3792353	3790961	A	C	1
Insertion	Rv3377c	3790848	3792353	3792226	-	TG	1
Nonsynonymous	Rv3379c|dxs2	3793257	3794867	3793644	C	T	1
Nonsynonymous	Rv3382c|lytB1*	3796448	3797437	3796905	T	C	3
Nonsynonymous	Rv3392c|cmaA1*	3807574	3808437	3807806	A	T	1
Nonsynonymous	Rv3392c|cmaA1*	3807574	3808437	3808143	G	C	2
Nonsynonymous	Rv3393|iunH	3808461	3809387	3808936	C	T	1
Nonsynonymous	Rv3396c|guaA	3812501	3814078	3812734	C	G	1
Nonsynonymous	Rv3401*	3818042	3820402	3818382	T	C	3
Nonsynonymous	Rv3402c	3820653	3821891	3821876	A	C	1
Nonsynonymous	Rv3403c	3822262	3823863	3823659	A	G	1
Nonsynonymous	Rv3422c	3839691	3840197	3839841	G	C	1
Nonsynonymous	Rv3439c	3858259	3859662	3859376	C	T	1
Nonsynonymous	Rv3444c|esxT	3862624	3862926	3862864	C	G	1
Nonsynonymous	Rv3448*	3868352	3869755	3868928	G	C	3
Nonsynonymous	Rv3449|mycP4	3869752	3871119	3870593	G	A	1
Nonsynonymous	Rv3450c	3871084	3872496	3871385	G	A	1
Nonsynonymous	Rv3451|cut3	3872617	3873405	3873392	T	G	1
Nonsynonymous	Rv3479	3895820	3898885	3895875	G	A	1
Nonsynonymous	Rv3480c*	3898909	3900402	3899459	T	G	3
Nonsynonymous	Rv3480c*	3898909	3900402	3899672	C	T	1
Nonsynonymous	Rv3485c	3904622	3905566	3904756	T	C	1
Nonsynonymous	Rv3486	3905772	3906221	3906045	C	G	1
Nonsynonymous	Rv3515c|fadD19	3950824	3952470	3951518	A	C	1
Nonsynonymous	Rv3537*	3975369	3977060	3975810	G	C	3
Nonsynonymous	Rv3544c|fadE28	3983125	3984144	3983271	T	G	1
Nonsynonymous	Rv3549c	3988319	3989098	3988846	T	C	1
Nonsynonymous	Rv3554|fdxB	3992685	3994742	3994289	G	C	1
Nonsynonymous	Rv3555c	3994830	3995699	3994915	A	C	1
Deletion	Rv3558|PPE64	3997980	3999638	3998060	GGC	-	1
Nonsynonymous	Rv3568c|bphC	4009297	4010199	4009485	G	A	1
Nonsynonymous	Rv3573c|fadE34	4014077	4016212	4014367	C	T	1
Nonsynonymous	Rv3576|lppH	4018358	4019071	4018562	G	C	1
Nonsynonymous	Rv3590c|PE_PGRS58	4031404	4033158	4032261	C	G	1
Nonsynonymous	Rv3592|TB11.2	4034057	4034374	4034097	G	A	1
Nonsynonymous	Rv3603c	4045207	4046118	4045568	G	A	1
Nonsynonymous	Rv3603c	4045207	4046118	4045569	C	G	1
Nonsynonymous	Rv3618	4058698	4059885	4059746	T	G	1
Nonsynonymous	Rv3644c	4081516	4082721	4082598	C	T	1
Nonsynonymous	Rv3644c	4081516	4082721	4082709	A	G	1
Nonsynonymous	Rv3649*	4088781	4091096	4090156	A	G	3
Nonsynonymous	Rv3678c	4118059	4118514	4118370	G	A	1
Nonsynonymous	Rv3682|ponA2	4121916	4124348	4123566	A	C	1
Deletion	Rv3682|ponA2	4121916	4124348	4124328	C	-	1
Nonsynonymous	Rv3693	4134726	4136048	4135105	C	T	1
Nonsynonymous	Rv3693	4134726	4136048	4135112	G	A	1
Nonsynonymous	Rv3694c	4136122	4137114	4136583	C	T	1
Nonsynonymous	Rv3717	4161048	4161773	4161390	G	A	1
Nonsynonymous	Rv3719	4162306	4163718	4162421	C	A	1
Nonsynonymous	Rv3720	4163736	4164998	4163944	A	G	1
Nonsynonymous	Rv3723*	4168536	4169300	4168590	G	A	1
Nonsynonymous	Rv3724A|cut5a	4169467	4169709	4169597	T	G	1
Nonsynonymous	Rv3727	4172955	4174763	4174564	T	C	1
Nonsynonymous	Rv3732	4182934	4183992	4182936	G	A	1
Nonsynonymous	Rv3734c	4184526	4185890	4185651	G	T	1
Nonsynonymous	Rv3774|echA21	4218849	4219673	4219219	G	A	1
Nonsynonymous	Rv3775|lipE	4219685	4220932	4220174	G	A	1
Nonsynonymous	Rv3786c	4232374	4233597	4233299	G	A	1
Nonsynonymous	Rv3787c*	4233610	4234536	4233764	C	A	1
Nonsynonymous	Rv3788	4234780	4235265	4234942	C	T	1
Nonsynonymous	Rv3793|embC	4239863	4243147	4240605	T	G	1
Nonsynonymous	Rv3794|embA	4243233	4246517	4244997	G	A	1
Nonsynonymous	Rv3795|embB	4246514	4249810	4248003	A	G	1
Nonsynonymous	Rv3795|embB	4246514	4249810	4248959	G	C	1
Deletion	Rv3796	4249878	4251005	4249895	CCAGG	-	1
Nonsynonymous	Rv3806c	4268925	4269833	4269089	C	T	1
Nonsynonymous	Rv3808c|glfT	4270366	4272279	4271805	T	C	1
Nonsynonymous	Rv3809c|glf	4272276	4273475	4272483	G	C	1
Nonsynonymous	Rv3814c	4279230	4280015	4279586	T	C	1
Nonsense	Rv3815c	4280033	4280788	4280686	G	A	1
Nonsynonymous	Rv3817	4281647	4282402	4281672	C	T	1
Deletion	Rv3819	4283996	4284331	4284144	C	-	1
Nonsynonymous	Rv3821	4285973	4286686	4286249	A	G	1
Nonsynonymous	Rv3824c|papA1	4291639	4293174	4293072	G	A	1
Nonsynonymous	Rv3825c|pks2	4293225	4299605	4293427	C	T	1
Nonsense	Rv3828c	4302786	4303397	4303274	G	A	1
Nonsynonymous	Rv3829c	4303398	4305008	4304075	G	C	1
Nonsynonymous	Rv3836	4310401	4310814	4310801	T	C	1
Deletion	Rv3838c|pheA	4311704	4312669	4311715	C	-	1
Nonsynonymous	Rv3840*	4313567	4313980	4313667	A	G	1
Nonsynonymous	Rv3841|bfrB	4314178	4314723	4314404	C	T	1
Nonsynonymous	Rv3842c|glpQ1	4314738	4315562	4315384	T	C	1
Nonsynonymous	Rv3842c|glpQ1	4314738	4315562	4315510	C	T	1
Insertion	Rv3848	4322326	4323234	4323011	-	AGA	1
Nonsynonymous	Rv3866	4341880	4342731	4342595	G	A	1
Nonsynonymous	Rv3870	4346481	4348724	4347640	G	A	1
Deletion	Rv3876	4353010	4355010	4353526	C	-	1
Nonsynonymous	Rv3877	4355007	4356542	4356124	C	A	1
Nonsynonymous	Rv3884c	4364979	4366838	4365890	G	A	1
Insertion	Rv3885c	4366908	4368521	4366983	-	A	3
Nonsynonymous	Rv3894c	4376262	4380452	4376488	C	T	1
Nonsynonymous	Rv3894c	4376262	4380452	4378091	C	T	1
Nonsynonymous	Rv3901c	4386365	4386814	4386502	T	C	1
Nonsynonymous	Rv3902c	4387365	4387895	4387489	G	T	1
Nonsynonymous	Rv3903c	4387892	4390432	4388124	T	C	1
Insertion	Rv3903c	4387892	4390432	4390226	-	A	1
Nonsynonymous	Rv3907c|pcnA	4391631	4393073	4392826	G	A	1
Nonsynonymous	Rv3907c|pcnA	4391631	4393073	4392968	C	T	1
Nonsynonymous	Rv3908	4393449	4394195	4393843	C	T	1
Nonsense	Rv3911|sigM	4400186	4400854	4400696	C	T	1
Nonsynonymous	Rv3912	4400870	4401634	4401173	C	T	1
Nonsynonymous	Rv3919c|gidB	4407528	4408202	4408156	A	C	1
* Mutations selected for further validation by Sanger sequencing (n=76).
# Genomic positions based on the genome sequence of H37Rv (GenBank accession no. AL123456.2).
^ Base at the genomic position for H37Rv, regardless of strand orientation (GenBank accession no. AL123456.2).
