# Supplementary material for: Detecting Novel Genetic Variants Associated with Isoniazid-Resistant Mycobacterium tuberculosis
Source: PLoS One. 2014 Jul 15;9(7):e102383. doi: 10.1371/journal.pone.0102383 (PMC4099304; doi:10.1371/journal.pone.0102383)
Supplement: Table S3 — List of nonsynonymous, stoploss and stopgain mutations with Poisson distribution p-value<0.05. (XLSX) [file pone.0102383.s003.xlsx]

## Sheet: Sheet1
Table S3. List of nonsynonymous, stoploss and stopgain mutations with Poisson distribution p-value<0.05 (n=968).
Mutation type	Rv no.|Gene name	Mutation position#	WT^	Mutant	P-value
nonsynonymous	Rv0564c|gpsA	655559	G	A	4.02e-09
nonsynonymous	Rv1844c|gnd1	2093991	C	T	4.02e-09
nonsynonymous	Rv2911|dacB2	3218997	T	A	4.02e-09
nonsynonymous	Rv3299c|atsB	3684649	G	A	4.02e-09
nonsynonymous	Rv0094c	103721	T	C	3.66e-07
nonsynonymous	Rv0104	122353	A	C	3.66e-07
nonsynonymous	Rv0131c|fadE1	159555	G	A	3.66e-07
nonsynonymous	Rv0236c	284463	T	C	3.66e-07
nonsynonymous	Rv0338c	404372	C	G	3.66e-07
nonsynonymous	Rv0355c|PPE8	431042	A	G	3.66e-07
nonsynonymous	Rv0517	609967	A	G	3.66e-07
nonsynonymous	Rv0574c	668349	C	T	3.66e-07
nonsynonymous	Rv0578c|PE_PGRS7	673564	C	T	3.66e-07
nonsynonymous	Rv0726c	818868	A	G	3.66e-07
nonsynonymous	Rv0793	886960	G	A	3.66e-07
nonsynonymous	Rv0932c|pstS2	1040840	C	A	3.66e-07
nonsynonymous	Rv0985c|mscL	1101317	C	G	3.66e-07
nonsynonymous	Rv0987	1104996	G	C	3.66e-07
nonsynonymous	Rv1023|eno	1145605	G	T	3.66e-07
nonsynonymous	Rv1069c	1192881	C	T	3.66e-07
nonsynonymous	Rv1118c	1242744	C	A	3.66e-07
nonsynonymous	Rv1189|sigI	1332317	C	T	3.66e-07
nonsynonymous	Rv1198|esxL	1341064	A	T	3.66e-07
nonsynonymous	Rv1355c|moeY	1521905	T	C	3.66e-07
stoploss	Rv1358;Rv1358	1530090	A	C	3.66e-07
nonsynonymous	Rv1362c	1534327	T	G	3.66e-07
nonsynonymous	Rv1504c	1694927	T	C	3.66e-07
nonsynonymous	Rv1527c|pks5	1722291	C	T	3.66e-07
nonsynonymous	Rv1555|frdD	1760859	T	C	3.66e-07
nonsynonymous	Rv1729c	1954857	T	C	3.66e-07
nonsynonymous	Rv1753c|PPE24	1982770	G	C	3.66e-07
nonsynonymous	Rv1877	2127881	G	T	3.66e-07
nonsynonymous	Rv1896c	2144053	T	C	3.66e-07
nonsynonymous	Rv1977	2219757	T	C	3.66e-07
nonsynonymous	Rv2184c	2446066	G	A	3.66e-07
nonsynonymous	Rv2383c|mbtB	2672086	T	G	3.66e-07
nonsynonymous	Rv2384|mbtA	2675987	G	A	3.66e-07
nonsynonymous	Rv2432c	2728499	A	G	3.66e-07
nonsynonymous	Rv2576c	2900308	T	C	3.66e-07
nonsynonymous	Rv2659c	2980115	A	G	3.66e-07
nonsynonymous	Rv2869c	3181479	T	G	3.66e-07
nonsynonymous	Rv2917	3226645	A	G	3.66e-07
nonsynonymous	Rv2955c	3307603	A	T	3.66e-07
nonsynonymous	Rv2967c|pca	3321602	G	A	3.66e-07
nonsynonymous	Rv2999|lppY	3358539	T	C	3.66e-07
nonsynonymous	Rv3181c	3550028	A	C	3.66e-07
nonsynonymous	Rv3382c|lytB1	3796905	T	C	3.66e-07
nonsynonymous	Rv3401	3818382	T	C	3.66e-07
nonsynonymous	Rv3448	3868928	G	C	3.66e-07
nonsynonymous	Rv3480c	3899459	T	G	3.66e-07
nonsynonymous	Rv3537	3975810	G	C	3.66e-07
nonsynonymous	Rv3649	4090156	A	G	3.66e-07
nonsynonymous	Rv0086|hycQ	94915	C	T	2.66e-05
nonsynonymous	Rv0175	207226	T	C	2.66e-05
nonsynonymous	Rv0194	227925	C	T	2.66e-05
nonsynonymous	Rv0194	228483	G	C	2.66e-05
nonsynonymous	Rv0667|rpoB	761110	A	T	2.66e-05
nonsynonymous	Rv0886|fprB	985039	A	T	2.66e-05
nonsynonymous	Rv1850|ureC	2098967	A	G	2.66e-05
nonsynonymous	Rv2296	2568135	C	T	2.66e-05
nonsynonymous	Rv3392c|cmaA1	3808143	G	C	2.66e-05
nonsynonymous	Rv0001|dnaA	696	G	C	0.00145951
nonsynonymous	Rv0001|dnaA	1517	A	C	0.00145951
nonsynonymous	Rv0004	4771	A	G	0.00145951
nonsynonymous	Rv0010c	13490	C	G	0.00145951
nonsynonymous	Rv0012	14251	G	A	0.00145951
nonsynonymous	Rv0016c|pbpA	19213	T	C	0.00145951
nonsynonymous	Rv0017c|rodA	21172	C	T	0.00145951
nonsynonymous	Rv0020c|TB39.8	24730	G	A	0.00145951
nonsynonymous	Rv0020c|TB39.8	25137	T	C	0.00145951
nonsynonymous	Rv0021c	26645	C	A	0.00145951
nonsynonymous	Rv0023	28150	G	A	0.00145951
nonsynonymous	Rv0026	30923	C	T	0.00145951
stoploss	Rv0030	33551	T	G	0.00145951
nonsynonymous	Rv0033|acpA	36728	C	T	0.00145951
nonsynonymous	Rv0041|leuS	44309	C	G	0.00145951
nonsynonymous	Rv0041|leuS	44963	G	A	0.00145951
nonsynonymous	Rv0046c|ino1	50878	T	C	0.00145951
nonsynonymous	Rv0051	56374	G	C	0.00145951
nonsynonymous	Rv0051	57196	G	A	0.00145951
stopgain	Rv0051	57364	C	T	0.00145951
nonsynonymous	Rv0058|dnaB	61466	C	G	0.00145951
nonsynonymous	Rv0058|dnaB	62227	A	C	0.00145951
nonsynonymous	Rv0059	63771	C	T	0.00145951
nonsynonymous	Rv0060	64041	G	T	0.00145951
nonsynonymous	Rv0064	71320	C	T	0.00145951
nonsynonymous	Rv0066c|icd2	72289	C	G	0.00145951
nonsynonymous	Rv0068	75436	C	T	0.00145951
nonsynonymous	Rv0069c|sdaA	76281	C	T	0.00145951
nonsynonymous	Rv0069c|sdaA	77382	T	C	0.00145951
nonsynonymous	Rv0074	82884	T	C	0.00145951
nonsynonymous	Rv0074	83159	G	T	0.00145951
nonsynonymous	Rv0080	89388	C	G	0.00145951
nonsynonymous	Rv0088	97357	C	A	0.00145951
nonsynonymous	Rv0095c	105162	G	C	0.00145951
nonsynonymous	Rv0097	107431	C	G	0.00145951
nonsynonymous	Rv0101|nrp	111295	A	G	0.00145951
nonsynonymous	Rv0107c|ctpI	127664	C	T	0.00145951
nonsynonymous	Rv0107c|ctpI	129163	A	T	0.00145951
nonsynonymous	Rv0113|gmhA	137673	G	A	0.00145951
nonsynonymous	Rv0115|hddA	139348	A	G	0.00145951
nonsynonymous	Rv0118c|oxcA	143486	C	T	0.00145951
nonsynonymous	Rv0126|treS	152969	G	A	0.00145951
nonsynonymous	Rv0134|ephF	162581	G	A	0.00145951
nonsynonymous	Rv0136|cyp138	164416	C	T	0.00145951
nonsynonymous	Rv0141c	167425	T	C	0.00145951
nonsynonymous	Rv0144	170842	G	T	0.00145951
nonsynonymous	Rv0151c|PE1	178903	A	G	0.00145951
nonsynonymous	Rv0152c|PE2	180025	C	T	0.00145951
nonsynonymous	Rv0159c|PE3	187773	C	T	0.00145951
nonsynonymous	Rv0166|fadD5	195092	C	G	0.00145951
nonsynonymous	Rv0170|mce1B	200238	G	C	0.00145951
nonsynonymous	Rv0170|mce1B	200283	T	C	0.00145951
nonsynonymous	Rv0170|mce1B	200379	C	T	0.00145951
nonsynonymous	Rv0172|mce1D	202527	G	A	0.00145951
nonsynonymous	Rv0172|mce1D	202549	T	C	0.00145951
nonsynonymous	Rv0172|mce1D	203269	C	T	0.00145951
nonsynonymous	Rv0174|mce1F	206585	C	G	0.00145951
nonsynonymous	Rv0181c	212353	C	T	0.00145951
nonsynonymous	Rv0184	215452	T	G	0.00145951
nonsynonymous	Rv0191	222680	C	T	0.00145951
nonsynonymous	Rv0194	227331	A	C	0.00145951
nonsynonymous	Rv0194	227922	G	A	0.00145951
nonsynonymous	Rv0194	228261	A	G	0.00145951
nonsynonymous	Rv0194	229422	G	A	0.00145951
nonsynonymous	Rv0194	229956	T	C	0.00145951
nonsynonymous	Rv0196	231911	C	T	0.00145951
nonsynonymous	Rv0198c	235628	C	A	0.00145951
nonsynonymous	Rv0202c|mmpL11	239171	G	A	0.00145951
nonsynonymous	Rv0205	243928	G	C	0.00145951
nonsynonymous	Rv0206c|mmpL3	247086	C	T	0.00145951
nonsynonymous	Rv0208c|trmB	248546	C	T	0.00145951
nonsynonymous	Rv0213c	254965	G	A	0.00145951
nonsynonymous	Rv0217c|lipW	260500	C	A	0.00145951
nonsynonymous	Rv0221	264388	A	G	0.00145951
nonsynonymous	Rv0226c	270162	T	G	0.00145951
nonsynonymous	Rv0226c	271317	G	A	0.00145951
nonsynonymous	Rv0235c	282322	G	A	0.00145951
nonsynonymous	Rv0236c	284478	C	T	0.00145951
nonsynonymous	Rv0244c|fadE5	294946	A	G	0.00145951
nonsynonymous	Rv0244c|fadE5	295573	C	A	0.00145951
nonsynonymous	Rv0258c	310680	C	A	0.00145951
nonsynonymous	Rv0267|narU	322001	T	C	0.00145951
nonsynonymous	Rv0275c	331639	G	A	0.00145951
nonsynonymous	Rv0279c|PE_PGRS4	337959	A	C	0.00145951
nonsynonymous	Rv0280|PPE3	340885	G	A	0.00145951
nonsynonymous	Rv0283	345594	A	G	0.00145951
nonsynonymous	Rv0284	347396	C	A	0.00145951
nonsynonymous	Rv0304c|PPE5	366299	T	C	0.00145951
nonsynonymous	Rv0304c|PPE5	366880	T	C	0.00145951
nonsynonymous	Rv0312	381030	A	G	0.00145951
nonsynonymous	Rv0315	383648	G	C	0.00145951
nonsynonymous	Rv0327c|cyp135A1	393468	A	C	0.00145951
nonsynonymous	Rv0327c|cyp135A1	393595	G	A	0.00145951
nonsynonymous	Rv0331	396771	C	G	0.00145951
nonsynonymous	Rv0336	401678	C	A	0.00145951
nonsynonymous	Rv0342|iniA	411412	G	A	0.00145951
nonsynonymous	Rv0349	418965	C	A	0.00145951
nonsynonymous	Rv0351|grpE	422142	T	C	0.00145951
nonsynonymous	Rv0355c|PPE8	424821	C	G	0.00145951
nonsynonymous	Rv0355c|PPE8	426861	C	T	0.00145951
nonsynonymous	Rv0355c|PPE8	429621	T	C	0.00145951
nonsynonymous	Rv0355c|PPE8	431295	C	T	0.00145951
nonsynonymous	Rv0365c	443524	G	C	0.00145951
nonsynonymous	Rv0366c	444351	G	T	0.00145951
nonsynonymous	Rv0366c	444403	T	C	0.00145951
nonsynonymous	Rv0370c	447443	C	T	0.00145951
nonsynonymous	Rv0373c	449633	G	A	0.00145951
nonsynonymous	Rv0373c	450525	T	G	0.00145951
nonsynonymous	Rv0373c	450683	G	C	0.00145951
nonsynonymous	Rv0373c	451136	G	T	0.00145951
nonsynonymous	Rv0389|purT	468357	A	G	0.00145951
nonsynonymous	Rv0391|metZ	470073	G	T	0.00145951
nonsynonymous	Rv0402c|mmpL1	482635	G	C	0.00145951
nonsynonymous	Rv0402c|mmpL1	482802	C	T	0.00145951
nonsynonymous	Rv0404|fadD30	485009	T	C	0.00145951
nonsynonymous	Rv0404|fadD30	485604	T	G	0.00145951
nonsynonymous	Rv0419|lpqM	505592	C	G	0.00145951
nonsynonymous	Rv0422c|thiD	508225	A	C	0.00145951
nonsynonymous	Rv0423c|thiC	508639	T	G	0.00145951
nonsynonymous	Rv0425c|ctpH	515137	G	A	0.00145951
nonsynonymous	Rv0436c|pssA	525350	T	G	0.00145951
nonsynonymous	Rv0437c|psd	525439	T	G	0.00145951
nonsynonymous	Rv0439c	528101	C	T	0.00145951
stopgain	Rv0446c	534691	C	T	0.00145951
nonsynonymous	Rv0448c	536783	G	C	0.00145951
nonsynonymous	Rv0458	549777	C	T	0.00145951
nonsynonymous	Rv0465c	554896	C	T	0.00145951
nonsynonymous	Rv0469|umaA	560666	A	G	0.00145951
stopgain	Rv0470A	562265	C	T	0.00145951
nonsynonymous	Rv0470c|pcaA	561172	C	A	0.00145951
stopgain	Rv0471c	562265	C	T	0.00145951
nonsynonymous	Rv0472c	563420	T	C	0.00145951
nonsynonymous	Rv0489|gpm1	579092	C	A	0.00145951
nonsynonymous	Rv0497	587680	C	T	0.00145951
nonsynonymous	Rv0505c|serB1	596365	C	A	0.00145951
nonsynonymous	Rv0507|mmpL2	597260	G	A	0.00145951
nonsynonymous	Rv0508	600222	T	G	0.00145951
nonsynonymous	Rv0511|hemD	603832	G	C	0.00145951
nonsynonymous	Rv0516c	608331	T	C	0.00145951
nonsynonymous	Rv0519c	611197	C	T	0.00145951
nonsynonymous	Rv0528	618858	T	C	0.00145951
nonsynonymous	Rv0530	621703	G	A	0.00145951
nonsynonymous	Rv0542c|menE	634658	C	T	0.00145951
nonsynonymous	Rv0555|menD	647252	G	A	0.00145951
nonsynonymous	Rv0559c	650606	T	G	0.00145951
nonsynonymous	Rv0559c;Rv0559c	650745	T	C	0.00145951
nonsynonymous	Rv0566c	657979	G	C	0.00145951
nonsynonymous	Rv0567;Rv0567	658321	G	A	0.00145951
stopgain	Rv0568|cyp135B1	660530	G	T	0.00145951
nonsynonymous	Rv0570|nrdZ	662028	G	A	0.00145951
nonsynonymous	Rv0575c	669003	C	T	0.00145951
nonsynonymous	Rv0578c|PE_PGRS7	674843	C	G	0.00145951
nonsynonymous	Rv0578c|PE_PGRS7	675684	G	A	0.00145951
nonsynonymous	Rv0578c|PE_PGRS7	675714	A	C	0.00145951
nonsynonymous	Rv0592|mce2D	691309	G	A	0.00145951
nonsynonymous	Rv0595c	695198	C	T	0.00145951
nonsynonymous	Rv0598c	697543	T	C	0.00145951
nonsynonymous	Rv0598c	697551	G	T	0.00145951
nonsynonymous	Rv0613c	708018	C	A	0.00145951
nonsynonymous	Rv0613c	708606	C	T	0.00145951
nonsynonymous	Rv0613c	709226	G	A	0.00145951
nonsynonymous	Rv0630c|recB	724542	C	T	0.00145951
nonsynonymous	Rv0631c|recC	725365	A	G	0.00145951
nonsynonymous	Rv0631c|recC	726703	C	A	0.00145951
nonsynonymous	Rv0632c|echA3	729109	A	G	0.00145951
stopgain	Rv0648	742872	C	T	0.00145951
nonsynonymous	Rv0648	744314	G	A	0.00145951
nonsynonymous	Rv0648	745512	C	T	0.00145951
nonsynonymous	Rv0655|mkl	752343	A	G	0.00145951
nonsynonymous	Rv0663|atsD	756840	T	C	0.00145951
nonsynonymous	Rv0668|rpoC	763442	T	C	0.00145951
nonsynonymous	Rv0669c	769405	G	C	0.00145951
nonsynonymous	Rv0669c	769479	C	G	0.00145951
nonsynonymous	Rv0670|end	770279	C	T	0.00145951
nonsynonymous	Rv0674;Rv0674	774065	T	C	0.00145951
nonsynonymous	Rv0678	779003	A	C	0.00145951
nonsynonymous	Rv0682|rpsL	781822	A	C	0.00145951
nonsynonymous	Rv0683|rpsG	782148	C	A	0.00145951
nonsynonymous	Rv0690c	790801	C	A	0.00145951
nonsynonymous	Rv0690c	790844	G	T	0.00145951
nonsynonymous	Rv0696	795843	G	A	0.00145951
nonsynonymous	Rv0696	796509	G	T	0.00145951
nonsynonymous	Rv0711|atsA	807445	G	T	0.00145951
nonsynonymous	Rv0716|rplE	812159	A	C	0.00145951
nonsynonymous	Rv0723|rplO	815236	T	C	0.00145951
nonsynonymous	Rv0723|rplO	815352	C	T	0.00145951
nonsynonymous	Rv0724|sppA	816776	G	A	0.00145951
nonsynonymous	Rv0729|xylB	822792	C	T	0.00145951
nonsynonymous	Rv0737	829210	G	A	0.00145951
nonsynonymous	Rv0740	832109	A	G	0.00145951
stopgain	Rv0741	832541	C	A	0.00145951
nonsynonymous	Rv0752c|fadE9	844268	C	G	0.00145951
nonsynonymous	Rv0753c|mmsA	845670	G	A	0.00145951
nonsynonymous	Rv0756c	850760	C	T	0.00145951
nonsynonymous	Rv0758|phoR	852783	G	A	0.00145951
nonsynonymous	Rv0758|phoR,Rv0759c	853838	G	T	0.00145951
nonsynonymous	Rv0764c|cyp51	858016	G	A	0.00145951
nonsynonymous	Rv0772|purD	864643	G	T	0.00145951
nonsynonymous	Rv0773c|ggtA	866047	C	G	0.00145951
nonsynonymous	Rv0773c|ggtA	867369	G	C	0.00145951
nonsynonymous	Rv0775	868663	G	A	0.00145951
nonsynonymous	Rv0775	868935	G	T	0.00145951
nonsynonymous	Rv0777|purB	870716	C	T	0.00145951
nonsynonymous	Rv0778|cyp126	872527	C	T	0.00145951
nonsynonymous	Rv0780|hemH	873888	G	C	0.00145951
nonsynonymous	Rv0783c|emrB	877457	C	A	0.00145951
nonsynonymous	Rv0786c	881232	G	A	0.00145951
nonsynonymous	Rv0791c	885542	G	C	0.00145951
nonsynonymous	Rv0822c	914352	C	T	0.00145951
nonsynonymous	Rv0838|lpqR	935099	G	C	0.00145951
nonsynonymous	Rv0846c	943975	C	T	0.00145951
nonsynonymous	Rv0849	946564	C	T	0.00145951
nonsynonymous	Rv0849	947176	C	G	0.00145951
nonsynonymous	Rv0852|fadD16	949006	G	T	0.00145951
nonsynonymous	Rv0860|fadB	956603	C	T	0.00145951
nonsynonymous	Rv0861c|ercc3	959167	C	T	0.00145951
nonsynonymous	Rv0862c	961515	T	G	0.00145951
nonsynonymous	Rv0862c	962065	G	A	0.00145951
nonsynonymous	Rv0863	962788	A	C	0.00145951
nonsynonymous	Rv0869c|moaA	966390	C	T	0.00145951
nonsynonymous	Rv0869c|moaA	966942	C	A	0.00145951
nonsynonymous	Rv0877	976579	G	A	0.00145951
nonsynonymous	Rv0886|fprB	984473	G	A	0.00145951
nonsynonymous	Rv0890c	990981	C	T	0.00145951
nonsynonymous	Rv0891c	993352	G	A	0.00145951
nonsynonymous	Rv0894	997541	A	G	0.00145951
nonsynonymous	Rv0904c|accD3	1008060	C	T	0.00145951
nonsynonymous	Rv0907	1011514	G	T	0.00145951
nonsynonymous	Rv0908|ctpE	1012740	C	T	0.00145951
nonsynonymous	Rv0933|pstB	1041790	G	C	0.00145951
nonsynonymous	Rv0934|pstS1	1042680	C	T	0.00145951
nonsynonymous	Rv0939	1050108	T	C	0.00145951
nonsynonymous	Rv0943c	1052727	G	A	0.00145951
nonsynonymous	Rv0949|uvrD1	1059675	A	C	0.00145951
nonsynonymous	Rv0951|sucC	1062636	G	A	0.00145951
nonsynonymous	Rv0969|ctpV	1080493	T	C	0.00145951
nonsynonymous	Rv0972c|fadE12	1082660	C	G	0.00145951
nonsynonymous	Rv0972c|fadE12	1083576	G	A	0.00145951
nonsynonymous	Rv0973c|accA2	1085516	C	T	0.00145951
nonsynonymous	Rv0974c|accD2	1085936	C	T	0.00145951
nonsynonymous	Rv0974c|accD2	1086648	C	A	0.00145951
nonsynonymous	Rv0975c|fadE13	1087824	C	A	0.00145951
nonsynonymous	Rv0978c|PE_PGRS17	1093488	G	T	0.00145951
nonsynonymous	Rv0984|moaB2	1100589	C	T	0.00145951
nonsynonymous	Rv0986	1102313	G	A	0.00145951
nonsynonymous	Rv0987	1104235	C	G	0.00145951
nonsynonymous	Rv0988	1105918	C	G	0.00145951
nonsynonymous	Rv0988	1105942	G	A	0.00145951
nonsynonymous	Rv1020|mfd	1139222	G	A	0.00145951
nonsynonymous	Rv1029|kdpA	1152382	G	A	0.00145951
nonsynonymous	Rv1029|kdpA	1152678	C	T	0.00145951
nonsynonymous	Rv1029|kdpA	1153167	G	C	0.00145951
nonsynonymous	Rv1035c	1159592	G	T	0.00145951
nonsynonymous	Rv1035c	1159712	G	T	0.00145951
nonsynonymous	Rv1039c|PPE15	1161662	C	T	0.00145951
nonsynonymous	Rv1057	1180399	G	A	0.00145951
nonsynonymous	Rv1059	1182700	T	G	0.00145951
nonsynonymous	Rv1067c|PE_PGRS19	1188917	G	A	0.00145951
nonsynonymous	Rv1074c|fadA3	1198656	C	T	0.00145951
nonsynonymous	Rv1075c	1199547	G	A	0.00145951
nonsynonymous	Rv1077|cbs	1202106	T	A	0.00145951
nonsynonymous	Rv1082|mca	1206647	A	G	0.00145951
nonsynonymous	Rv1082|mca	1206851	T	C	0.00145951
nonsynonymous	Rv1084	1208267	C	T	0.00145951
nonsynonymous	Rv1087|PE_PGRS21	1212076	G	A	0.00145951
nonsynonymous	Rv1088|PE9,Rv1089|PE10	1214878	C	T	0.00145951
nonsynonymous	Rv1090|celA2b	1215889	G	T	0.00145951
nonsynonymous	Rv1091|PE_PGRS22	1219004	A	G	0.00145951
nonsynonymous	Rv1095|phoH2	1223774	G	A	0.00145951
nonsynonymous	Rv1103c	1231062	T	C	0.00145951
nonsynonymous	Rv1116A	1241386	C	T	0.00145951
nonsynonymous	Rv1121|zwf1	1244817	G	A	0.00145951
nonsynonymous	Rv1122|gnd2	1245142	T	C	0.00145951
nonsynonymous	Rv1151c	1279415	C	T	0.00145951
nonsynonymous	Rv1152	1279968	G	C	0.00145951
nonsynonymous	Rv1153c|omt	1280080	G	A	0.00145951
nonsynonymous	Rv1159|pimE	1286075	G	A	0.00145951
nonsynonymous	Rv1161|narG	1289581	G	T	0.00145951
nonsynonymous	Rv1166|lpqW	1297413	A	G	0.00145951
nonsynonymous	Rv1178	1310087	G	A	0.00145951
nonsynonymous	Rv1181|pks4	1318932	A	C	0.00145951
nonsynonymous	Rv1184c	1325413	A	C	0.00145951
nonsynonymous	Rv1193|fadD36	1336667	C	G	0.00145951
nonsynonymous	Rv1194c	1338240	C	T	0.00145951
nonsynonymous	Rv1196|PPE18	1340256	G	C	0.00145951
nonsynonymous	Rv1198|esxL	1341073	T	C	0.00145951
nonsynonymous	Rv1223|htrA	1366401	T	C	0.00145951
nonsynonymous	Rv1224|tatB	1367797	G	A	0.00145951
nonsynonymous	Rv1229c|mrp	1372292	C	T	0.00145951
nonsynonymous	Rv1229c|mrp	1372907	C	T	0.00145951
nonsynonymous	Rv1232c	1375328	T	G	0.00145951
nonsynonymous	Rv1232c	1375640	G	C	0.00145951
nonsynonymous	Rv1235|lpqY	1378715	G	A	0.00145951
nonsynonymous	Rv1243c|PE_PGRS23	1385815	T	C	0.00145951
nonsynonymous	Rv1243c|PE_PGRS23;Rv1243c|PE_PGRS23	1386677	T	C	0.00145951
nonsynonymous	Rv1248c|kgd	1392929	G	A	0.00145951
nonsynonymous	Rv1249c	1393208	G	A	0.00145951
nonsynonymous	Rv1250	1394688	G	A	0.00145951
nonsynonymous	Rv1252c|lprE	1399526	C	T	0.00145951
nonsynonymous	Rv1256c|cyp130	1404169	T	G	0.00145951
nonsynonymous	Rv1266c|pknH	1415495	C	T	0.00145951
nonsynonymous	Rv1270c|lprA	1419657	G	C	0.00145951
nonsynonymous	Rv1273c	1422487	C	G	0.00145951
nonsynonymous	Rv1292|argS	1446923	T	G	0.00145951
nonsynonymous	Rv1295|thrC	1451405	G	A	0.00145951
stoploss	Rv1302|rfe;Rv1302|rfe	1459509	G	T	0.00145951
nonsynonymous	Rv1306|atpF	1461414	T	C	0.00145951
nonsynonymous	Rv1318c	1480024	G	T	0.00145951
nonsynonymous	Rv1319c	1481185	A	C	0.00145951
nonsynonymous	Rv1319c	1481724	T	C	0.00145951
nonsynonymous	Rv1326c|glgB	1492194	T	C	0.00145951
nonsynonymous	Rv1328|glgP	1495533	A	G	0.00145951
nonsynonymous	Rv1328|glgP	1496295	C	T	0.00145951
nonsynonymous	Rv1329c|dinG	1498933	T	C	0.00145951
nonsynonymous	Rv1330c	1499772	G	A	0.00145951
nonsynonymous	Rv1333	1502275	C	G	0.00145951
nonsynonymous	Rv1345|fadD33	1509582	T	C	0.00145951
nonsynonymous	Rv1347c	1512031	T	G	0.00145951
nonsynonymous	Rv1349	1516865	C	T	0.00145951
nonsynonymous	Rv1353c	1519750	G	C	0.00145951
nonsynonymous	Rv1354c	1521122	A	G	0.00145951
nonsynonymous	Rv1363c	1535386	C	T	0.00145951
nonsynonymous	Rv1372	1545400	C	A	0.00145951
nonsynonymous	Rv1376	1549611	T	G	0.00145951
nonsynonymous	Rv1381|pyrC	1555044	C	T	0.00145951
nonsynonymous	Rv1383|carA	1556473	A	G	0.00145951
nonsynonymous	Rv1384|carB	1557380	A	C	0.00145951
nonsynonymous	Rv1384|carB	1559811	C	G	0.00145951
nonsynonymous	Rv1394c|cyp132	1570690	G	A	0.00145951
nonsynonymous	Rv1410c	1587031	C	A	0.00145951
nonsynonymous	Rv1411c|lprG	1587902	A	C	0.00145951
nonsynonymous	Rv1411c|lprG	1588307	T	C	0.00145951
nonsynonymous	Rv1413	1589632	C	T	0.00145951
nonsynonymous	Rv1414	1589975	C	T	0.00145951
nonsynonymous	Rv1418|lprH	1592722	C	G	0.00145951
nonsynonymous	Rv1420|uvrC	1594594	G	A	0.00145951
nonsynonymous	Rv1423|whiA	1598110	G	T	0.00145951
nonsynonymous	Rv1427c|fadD12	1603488	G	C	0.00145951
nonsynonymous	Rv1431	1608849	T	G	0.00145951
nonsynonymous	Rv1436|gap	1613709	A	G	0.00145951
nonsynonymous	Rv1450c|PE_PGRS27	1630955	T	G	0.00145951
nonsynonymous	Rv1453	1639386	G	A	0.00145951
nonsynonymous	Rv1458c	1644250	G	C	0.00145951
nonsynonymous	Rv1459c	1645283	G	A	0.00145951
nonsynonymous	Rv1460	1646252	G	A	0.00145951
nonsynonymous	Rv1461	1647830	G	A	0.00145951
nonsynonymous	Rv1469|ctpD	1657249	T	C	0.00145951
nonsynonymous	Rv1475c|acn	1664717	C	T	0.00145951
nonsynonymous	Rv1478	1668789	G	C	0.00145951
nonsynonymous	Rv1493|mutB	1685743	C	T	0.00145951
nonsynonymous	Rv1496	1687142	C	T	0.00145951
nonsynonymous	Rv1500	1691520	T	G	0.00145951
nonsynonymous	Rv1518	1710318	G	C	0.00145951
nonsynonymous	Rv1518	1710364	A	C	0.00145951
nonsynonymous	Rv1522c|mmpL12	1715161	C	A	0.00145951
nonsynonymous	Rv1522c|mmpL12	1716649	C	T	0.00145951
nonsynonymous	Rv1522c|mmpL12	1717102	C	G	0.00145951
nonsynonymous	Rv1527c|pks5	1722105	C	G	0.00145951
nonsynonymous	Rv1529|fadD24	1730751	C	T	0.00145951
nonsynonymous	Rv1537|dinX	1740771	A	C	0.00145951
nonsynonymous	Rv1541c|lprI	1744169	G	A	0.00145951
nonsynonymous	Rv1547|dnaE	1750876	C	G	0.00145951
nonsynonymous	Rv1553|frdB	1759560	C	G	0.00145951
nonsynonymous	Rv1555|frdD	1760688	C	G	0.00145951
nonsynonymous	Rv1556	1761171	C	G	0.00145951
nonsynonymous	Rv1562c|treZ	1765887	C	T	0.00145951
nonsynonymous	Rv1568|bioA	1776680	C	T	0.00145951
nonsynonymous	Rv1569|bioF1	1777570	C	G	0.00145951
nonsynonymous	Rv1588c	1789766	T	G	0.00145951
nonsynonymous	Rv1592c	1792432	T	C	0.00145951
nonsynonymous	Rv1595|nadB	1796300	G	A	0.00145951
nonsynonymous	Rv1605|hisF	1804892	G	A	0.00145951
nonsynonymous	Rv1605|hisF	1805621	G	A	0.00145951
nonsynonymous	Rv1610	1809903	C	T	0.00145951
nonsynonymous	Rv1617|pykA	1816541	C	T	0.00145951
nonsynonymous	Rv1621c|cydD	1823183	G	A	0.00145951
nonsynonymous	Rv1625c|cya	1827477	C	T	0.00145951
nonsynonymous	Rv1631|coaE	1836116	T	G	0.00145951
nonsynonymous	Rv1632c	1836685	C	T	0.00145951
nonsynonymous	Rv1634	1840284	G	A	0.00145951
nonsynonymous	Rv1635c	1841870	T	C	0.00145951
nonsynonymous	Rv1638|uvrA	1843786	C	T	0.00145951
nonsynonymous	Rv1640c|lysS	1849080	C	G	0.00145951
nonsynonymous	Rv1646|PE17	1855788	G	A	0.00145951
nonsynonymous	Rv1651c|PE_PGRS30	1863660	C	T	0.00145951
nonsynonymous	Rv1655|argD	1868909	C	T	0.00145951
nonsynonymous	Rv1655|argD	1869710	C	G	0.00145951
nonsynonymous	Rv1659|argH	1873194	G	A	0.00145951
nonsynonymous	Rv1661|pks7	1876189	C	G	0.00145951
nonsynonymous	Rv1661|pks7	1876846	G	T	0.00145951
nonsynonymous	Rv1661|pks7	1880005	G	T	0.00145951
nonsynonymous	Rv1661|pks7	1880754	G	C	0.00145951
nonsynonymous	Rv1662|pks8	1883442	C	T	0.00145951
nonsynonymous	Rv1662|pks8	1883514	T	C	0.00145951
nonsynonymous	Rv1662|pks8	1884392	C	A	0.00145951
nonsynonymous	Rv1662|pks8	1885199	T	G	0.00145951
nonsynonymous	Rv1662|pks8	1885551	G	T	0.00145951
nonsynonymous	Rv1672c	1897220	A	G	0.00145951
nonsynonymous	Rv1674c	1899351	T	C	0.00145951
nonsynonymous	Rv1682	1907027	A	G	0.00145951
nonsynonymous	Rv1689|tyrS	1914631	G	A	0.00145951
nonsynonymous	Rv1696|recN	1919948	G	A	0.00145951
nonsynonymous	Rv1705c|PPE22	1932447	C	T	0.00145951
nonsynonymous	Rv1706c|PPE23	1932698	C	T	0.00145951
nonsynonymous	Rv1713|engA	1941435	C	G	0.00145951
nonsynonymous	Rv1715|fadB3	1942884	C	G	0.00145951
nonsynonymous	Rv1716	1943592	C	T	0.00145951
nonsynonymous	Rv1722	1947903	G	T	0.00145951
nonsynonymous	Rv1726	1952848	G	A	0.00145951
nonsynonymous	Rv1726	1953172	C	T	0.00145951
nonsynonymous	Rv1737c|narK2	1964913	C	T	0.00145951
nonsynonymous	Rv1747	1974530	G	A	0.00145951
nonsynonymous	Rv1749c	1977626	C	T	0.00145951
nonsynonymous	Rv1750c|fadD1	1978514	C	T	0.00145951
nonsynonymous	Rv1750c|fadD1	1978792	T	G	0.00145951
nonsynonymous	Rv1758|cut1	1989397	G	C	0.00145951
nonsynonymous	Rv1759c|wag22	1990919	G	C	0.00145951
nonsynonymous	Rv1769	2002864	C	T	0.00145951
nonsynonymous	Rv1770	2003948	G	T	0.00145951
nonsynonymous	Rv1770	2004721	G	A	0.00145951
nonsynonymous	Rv1773c	2007122	G	C	0.00145951
nonsynonymous	Rv1788|PE18	2026619	C	G	0.00145951
nonsynonymous	Rv1798	2038452	C	G	0.00145951
nonsynonymous	Rv1803c|PE_PGRS32	2044988	C	G	0.00145951
nonsynonymous	Rv1809|PPE33	2052453	G	A	0.00145951
nonsynonymous	Rv1827|cfp17	2072636	C	T	0.00145951
nonsynonymous	Rv1832|gcvB	2076191	G	C	0.00145951
nonsynonymous	Rv1843c|guaB1	2092464	T	C	0.00145951
nonsynonymous	Rv1843c|guaB1	2093565	G	A	0.00145951
nonsynonymous	Rv1850|ureC	2099135	G	A	0.00145951
nonsynonymous	Rv1854c|ndh	2102565	G	A	0.00145951
nonsynonymous	Rv1862|adhA	2109694	T	C	0.00145951
nonsynonymous	Rv1868	2119297	G	A	0.00145951
nonsynonymous	Rv1873	2123481	T	C	0.00145951
nonsynonymous	Rv1880c|cyp140	2131169	A	G	0.00145951
nonsynonymous	Rv1889c	2138730	G	T	0.00145951
nonsynonymous	Rv1900c|lipJ	2146256	G	A	0.00145951
nonsynonymous	Rv1902c|nanT	2149226	G	A	0.00145951
nonsynonymous	Rv1904	2151299	A	G	0.00145951
nonsynonymous	Rv1905c|aao	2152301	C	T	0.00145951
stopgain	Rv1908c|katG	2153929	C	T	0.00145951
nonsynonymous	Rv1908c|katG	2154676	G	A	0.00145951
nonsynonymous	Rv1908c|katG	2154958	C	G	0.00145951
nonsynonymous	Rv1911c|lppC	2157663	A	G	0.00145951
nonsynonymous	Rv1915|aceAa	2161381	T	G	0.00145951
nonsynonymous	Rv1921c|lppF	2173108	G	A	0.00145951
nonsynonymous	Rv1928c	2181172	T	C	0.00145951
nonsynonymous	Rv1934c|fadE17	2185884	T	C	0.00145951
nonsynonymous	Rv1937	2188509	A	C	0.00145951
nonsynonymous	Rv1937	2190386	G	A	0.00145951
nonsynonymous	Rv1940|ribA1	2193441	C	T	0.00145951
nonsynonymous	Rv1947	2198363	A	C	0.00145951
nonsynonymous	Rv1951c	2200377	T	C	0.00145951
nonsynonymous	Rv1953	2201239	G	A	0.00145951
nonsynonymous	Rv1954c	2201239	G	A	0.00145951
nonsynonymous	Rv1966|mce3A	2209394	T	C	0.00145951
nonsynonymous	Rv1966|mce3A	2209846	G	A	0.00145951
nonsynonymous	Rv1971|mce3F	2216248	C	G	0.00145951
nonsynonymous	Rv1974;Rv1974	2217660	T	C	0.00145951
nonsynonymous	Rv1980c|mpt64	2223545	A	G	0.00145951
nonsynonymous	Rv1983|PE_PGRS35	2227018	G	C	0.00145951
nonsynonymous	Rv1987	2231132	G	A	0.00145951
nonsynonymous	Rv1990A	2233907	T	C	0.00145951
nonsynonymous	Rv1993c	2237497	G	C	0.00145951
nonsynonymous	Rv1997|ctpF	2241953	G	A	0.00145951
nonsynonymous	Rv1997|ctpF	2242860	G	A	0.00145951
nonsynonymous	Rv2003c	2248981	G	A	0.00145951
nonsynonymous	Rv2005c	2251313	T	C	0.00145951
nonsynonymous	Rv2006|otsB1	2252216	G	C	0.00145951
nonsynonymous	Rv2006|otsB1	2255474	A	G	0.00145951
nonsynonymous	Rv2006|otsB1	2255482	G	A	0.00145951
nonsynonymous	Rv2006|otsB1	2255855	T	G	0.00145951
nonsynonymous	Rv2008c	2257849	G	T	0.00145951
nonsynonymous	Rv2014	2261479	G	A	0.00145951
nonsynonymous	Rv2015c	2261984	G	C	0.00145951
nonsynonymous	Rv2020c	2266468	C	T	0.00145951
nonsynonymous	Rv2020c	2266583	C	G	0.00145951
nonsynonymous	Rv2024c	2268745	T	G	0.00145951
nonsynonymous	Rv2026c	2272702	C	G	0.00145951
nonsynonymous	Rv2028c	2275154	C	G	0.00145951
nonsynonymous	Rv2037c	2283030	A	G	0.00145951
nonsynonymous	Rv2048c|pks12	2303917	A	G	0.00145951
nonsynonymous	Rv2062c|cobN	2317929	G	A	0.00145951
nonsynonymous	Rv2064|cobG	2322012	G	T	0.00145951
nonsynonymous	Rv2074	2331255	C	T	0.00145951
nonsynonymous	Rv2081c	2338196	C	T	0.00145951
nonsynonymous	Rv2083	2341483	G	A	0.00145951
nonsynonymous	Rv2084	2342544	G	A	0.00145951
nonsynonymous	Rv2086	2343767	C	T	0.00145951
nonsynonymous	Rv2090	2348367	C	T	0.00145951
nonsynonymous	Rv2090	2348482	G	T	0.00145951
nonsynonymous	Rv2092c|helY	2349675	G	A	0.00145951
nonsynonymous	Rv2092c|helY	2350470	C	T	0.00145951
nonsynonymous	Rv2100	2358525	A	C	0.00145951
nonsynonymous	Rv2100	2359920	G	A	0.00145951
nonsynonymous	Rv2101|helZ	2361030	G	A	0.00145951
nonsynonymous	Rv2102	2363934	T	G	0.00145951
nonsynonymous	Rv2103c	2364243	G	A	0.00145951
nonsynonymous	Rv2108|PPE36	2368204	C	T	0.00145951
nonsynonymous	Rv2123|PPE37	2381362	G	A	0.00145951
nonsynonymous	Rv2124c|metH	2382776	A	C	0.00145951
nonsynonymous	Rv2124c|metH	2385553	A	C	0.00145951
nonsynonymous	Rv2124c|metH	2385752	T	C	0.00145951
nonsynonymous	Rv2126c|PE_PGRS37	2387621	C	A	0.00145951
nonsynonymous	Rv2139|pyrD	2399761	G	A	0.00145951
nonsynonymous	Rv2143	2403657	C	A	0.00145951
nonsynonymous	Rv2143	2403931	G	A	0.00145951
nonsynonymous	Rv2144c	2404416	C	T	0.00145951
nonsynonymous	Rv2148c	2407094	T	C	0.00145951
nonsynonymous	Rv2157c|murF	2418944	A	C	0.00145951
nonsynonymous	Rv2169c	2431720	C	T	0.00145951
nonsynonymous	Rv2187|fadD15	2448322	A	C	0.00145951
nonsynonymous	Rv2195|qcrA	2458912	G	A	0.00145951
nonsynonymous	Rv2211c|gcvT	2477163	G	C	0.00145951
nonsynonymous	Rv2212	2478191	G	A	0.00145951
nonsynonymous	Rv2224c	2496476	T	G	0.00145951
nonsynonymous	Rv2227	2501370	C	A	0.00145951
nonsynonymous	Rv2231c|cobC	2504855	C	T	0.00145951
nonsynonymous	Rv2257c	2530434	G	T	0.00145951
nonsynonymous	Rv2271	2545432	A	C	0.00145951
nonsynonymous	Rv2273	2546340	C	T	0.00145951
nonsynonymous	Rv2281|pitB	2554338	C	T	0.00145951
nonsynonymous	Rv2284|lipM;Rv2284|lipM	2556145	A	G	0.00145951
nonsynonymous	Rv2285	2557651	T	C	0.00145951
nonsynonymous	Rv2287|yjcE	2560621	G	A	0.00145951
nonsynonymous	Rv2291|sseB	2563495	T	C	0.00145951
nonsynonymous	Rv2295	2567234	G	C	0.00145951
nonsynonymous	Rv2299c|htpG	2571912	C	G	0.00145951
nonsynonymous	Rv2301|cut2	2573434	G	T	0.00145951
nonsynonymous	Rv2304c	2575114	G	C	0.00145951
nonsynonymous	Rv2313c	2585368	G	A	0.00145951
nonsynonymous	Rv2329c|narK1	2602135	A	G	0.00145951
nonsynonymous	Rv2332|mez	2605691	A	G	0.00145951
nonsynonymous	Rv2335|cysE	2610381	C	T	0.00145951
nonsynonymous	Rv2336	2611158	G	T	0.00145951
nonsynonymous	Rv2338c|moeW	2613925	T	G	0.00145951
nonsynonymous	Rv2340c|PE_PGRS39	2618209	C	A	0.00145951
nonsynonymous	Rv2343c|dnaG	2621324	C	T	0.00145951
nonsynonymous	Rv2344c|dgt	2622600	C	A	0.00145951
nonsynonymous	Rv2349c|plcC	2627486	G	A	0.00145951
nonsynonymous	Rv2351c|plcA	2630755	C	T	0.00145951
nonsynonymous	Rv2351c|plcA	2630767	C	T	0.00145951
nonsynonymous	Rv2351c|plcA	2631483	G	T	0.00145951
nonsynonymous	Rv2356c|PPE40	2638248	C	A	0.00145951
nonsynonymous	Rv2361c	2643026	T	C	0.00145951
nonsynonymous	Rv2376c|cfp2	2655856	A	G	0.00145951
nonsynonymous	Rv2379c|mbtF	2658581	C	A	0.00145951
nonsynonymous	Rv2379c|mbtF	2659879	A	G	0.00145951
nonsynonymous	Rv2379c|mbtF	2661419	G	A	0.00145951
nonsynonymous	Rv2383c|mbtB	2672497	A	G	0.00145951
nonsynonymous	Rv2384|mbtA	2676803	G	A	0.00145951
nonsynonymous	Rv2387	2681215	G	A	0.00145951
nonsynonymous	Rv2388c|hemN	2682831	C	A	0.00145951
nonsynonymous	Rv2402	2699955	C	A	0.00145951
nonsynonymous	Rv2408|PE24,Rv2409c	2706718	C	T	0.00145951
nonsynonymous	Rv2409c	2706782	C	T	0.00145951
nonsynonymous	Rv2409c	2707027	C	T	0.00145951
nonsynonymous	Rv2411c	2708906	T	C	0.00145951
nonsynonymous	Rv2425c	2722546	C	T	0.00145951
nonsynonymous	Rv2426c	2723552	A	G	0.00145951
nonsynonymous	Rv2432c	2728573	C	T	0.00145951
nonsynonymous	Rv2438A	2736769	G	A	0.00145951
nonsynonymous	Rv2438A	2736815	G	A	0.00145951
nonsynonymous	Rv2438c|nadE	2736158	A	C	0.00145951
nonsynonymous	Rv2438c|nadE	2736434	C	A	0.00145951
nonsynonymous	Rv2438c|nadE	2736769	G	A	0.00145951
nonsynonymous	Rv2438c|nadE	2736815	G	A	0.00145951
nonsynonymous	Rv2443|dctA	2742015	C	G	0.00145951
nonsynonymous	Rv2444c|rne	2742665	A	C	0.00145951
nonsynonymous	Rv2446c	2745889	C	T	0.00145951
nonsynonymous	Rv2448c|valS	2748807	G	T	0.00145951
nonsynonymous	Rv2448c|valS	2749051	A	G	0.00145951
nonsynonymous	Rv2467|pepN	2769145	G	A	0.00145951
nonsynonymous	Rv2471|aglA	2774168	C	T	0.00145951
nonsynonymous	Rv2476c|gdh	2778122	C	T	0.00145951
nonsynonymous	Rv2476c|gdh	2781931	G	A	0.00145951
nonsynonymous	Rv2483c|plsC	2790775	G	A	0.00145951
nonsynonymous	Rv2488c	2797958	T	C	0.00145951
nonsynonymous	Rv2488c	2799820	A	G	0.00145951
nonsynonymous	Rv2490c|PE_PGRS43	2801766	G	A	0.00145951
nonsynonymous	Rv2490c|PE_PGRS43	2806140	C	T	0.00145951
nonsynonymous	Rv2494	2808526	G	T	0.00145951
nonsynonymous	Rv2495c|pdhC	2809746	C	G	0.00145951
stopgain	Rv2497c|pdhA	2811850	G	A	0.00145951
nonsynonymous	Rv2501c|accA1	2815589	T	G	0.00145951
nonsynonymous	Rv2502c|accD1	2817082	G	A	0.00145951
nonsynonymous	Rv2507	2822556	C	T	0.00145951
nonsynonymous	Rv2508c	2823293	C	A	0.00145951
nonsynonymous	Rv2513	2830516	T	C	0.00145951
nonsynonymous	Rv2524c|fas	2842860	A	G	0.00145951
nonsynonymous	Rv2524c|fas	2846251	G	T	0.00145951
nonsynonymous	Rv2533c|nusB	2858510	A	C	0.00145951
nonsynonymous	Rv2544|lppB	2867547	G	A	0.00145951
nonsynonymous	Rv2550c	2870223	G	A	0.00145951
nonsynonymous	Rv2559c	2879377	T	A	0.00145951
nonsynonymous	Rv2561	2881455	A	G	0.00145951
nonsynonymous	Rv2565	2886343	A	C	0.00145951
nonsynonymous	Rv2578c	2902993	A	C	0.00145951
nonsynonymous	Rv2580c|hisS	2906068	C	A	0.00145951
nonsynonymous	Rv2602	2930648	G	C	0.00145951
nonsynonymous	Rv2613c	2940643	C	T	0.00145951
nonsynonymous	Rv2627c	2953551	C	T	0.00145951
nonsynonymous	Rv2628	2955134	T	C	0.00145951
nonsynonymous	Rv2628	2955233	C	T	0.00145951
nonsynonymous	Rv2647	2971905	G	C	0.00145951
nonsynonymous	Rv2650c	2974393	C	T	0.00145951
nonsynonymous	Rv2653c	2976616	G	C	0.00145951
nonsynonymous	Rv2662	2981596	A	C	0.00145951
nonsynonymous	Rv2667|clpC2	2984247	G	C	0.00145951
nonsynonymous	Rv2668	2985004	G	A	0.00145951
nonsynonymous	Rv2675c	2991486	G	A	0.00145951
nonsynonymous	Rv2677c|hemY	2993575	C	G	0.00145951
nonsynonymous	Rv2684|arsA	3001785	G	A	0.00145951
nonsynonymous	Rv2690c	3008315	C	A	0.00145951
nonsynonymous	Rv2695	3012382	C	T	0.00145951
nonsynonymous	Rv2700	3015432	G	C	0.00145951
nonsynonymous	Rv2702|ppgK	3017587	G	T	0.00145951
nonsynonymous	Rv2710|sigB	3023392	A	G	0.00145951
stopgain	Rv2712c	3024556	C	T	0.00145951
nonsynonymous	Rv2719c	3031285	A	T	0.00145951
nonsynonymous	Rv2736c|recX	3048642	G	A	0.00145951
nonsynonymous	Rv2750	3063365	T	C	0.00145951
nonsynonymous	Rv2752c	3065711	C	T	0.00145951
nonsynonymous	Rv2752c	3066061	T	G	0.00145951
nonsynonymous	Rv2764c|thyA	3073868	T	C	0.00145951
nonsynonymous	Rv2768c|PPE43	3077039	C	A	0.00145951
nonsynonymous	Rv2790c|ltp1	3099232	C	T	0.00145951
nonsynonymous	Rv2791c	3101119	G	T	0.00145951
nonsynonymous	Rv2799	3107981	G	T	0.00145951
nonsynonymous	Rv2807	3113859	T	C	0.00145951
nonsynonymous	Rv2812	3117188	G	C	0.00145951
nonsynonymous	Rv2812	3117604	G	A	0.00145951
nonsynonymous	Rv2812	3118210	G	A	0.00145951
nonsynonymous	Rv2813	3118431	G	C	0.00145951
nonsynonymous	Rv2821c	3128852	C	T	0.00145951
nonsynonymous	Rv2823c	3129447	G	A	0.00145951
nonsynonymous	Rv2823c	3131188	G	A	0.00145951
nonsynonymous	Rv2823c	3131473	A	C	0.00145951
nonsynonymous	Rv2824c	3132593	A	G	0.00145951
nonsynonymous	Rv2835c|ugpA	3141846	G	A	0.00145951
nonsynonymous	Rv2842c	3149479	T	G	0.00145951
nonsynonymous	Rv2850c	3159484	A	C	0.00145951
nonsynonymous	Rv2852c|mqo	3161631	G	A	0.00145951
nonsynonymous	Rv2854	3164958	C	G	0.00145951
nonsynonymous	Rv2854	3165074	T	C	0.00145951
nonsynonymous	Rv2863	3175326	G	A	0.00145951
nonsynonymous	Rv2864c	3175702	T	C	0.00145951
nonsynonymous	Rv2867c	3178637	G	A	0.00145951
nonsynonymous	Rv2867c	3179148	C	G	0.00145951
nonsynonymous	Rv2870c|dxr	3182443	T	G	0.00145951
nonsynonymous	Rv2879c	3190043	G	T	0.00145951
nonsynonymous	Rv2880c	3190043	G	T	0.00145951
nonsynonymous	Rv2888c|amiC	3197114	C	T	0.00145951
nonsynonymous	Rv2890c|rpsB	3199222	A	T	0.00145951
nonsynonymous	Rv2890c|rpsB	3199716	C	G	0.00145951
nonsynonymous	Rv2893	3203120	C	G	0.00145951
nonsynonymous	Rv2893	3203251	G	A	0.00145951
nonsynonymous	Rv2902c|rnhB	3212317	T	C	0.00145951
nonsynonymous	Rv2910c	3217839	C	G	0.00145951
nonsynonymous	Rv2913c	3220687	G	C	0.00145951
nonsynonymous	Rv2917	3226672	G	A	0.00145951
nonsynonymous	Rv2922c|smc	3235043	T	C	0.00145951
nonsynonymous	Rv2922c|smc	3236230	C	A	0.00145951
nonsynonymous	Rv2926c	3240800	C	G	0.00145951
nonsynonymous	Rv2926c	3240918	G	A	0.00145951
stopgain	Rv2928|tesA	3242963	C	T	0.00145951
nonsynonymous	Rv2930|fadD26	3243783	C	A	0.00145951
nonsynonymous	Rv2931|ppsA	3245647	A	G	0.00145951
nonsynonymous	Rv2932|ppsB	3252153	A	G	0.00145951
nonsynonymous	Rv2932|ppsB	3252872	G	A	0.00145951
nonsynonymous	Rv2933|ppsC	3260960	A	G	0.00145951
nonsynonymous	Rv2933|ppsC	3262102	G	A	0.00145951
nonsynonymous	Rv2938|drrC	3274249	G	C	0.00145951
nonsynonymous	Rv2940c|mas	3281055	C	A	0.00145951
nonsynonymous	Rv2942|mmpL7	3286984	G	A	0.00145951
nonsynonymous	Rv2946c|pks1	3293601	T	C	0.00145951
nonsynonymous	Rv2946c|pks1	3296167	G	T	0.00145951
nonsynonymous	Rv2948c|fadD22	3298669	G	A	0.00145951
nonsynonymous	Rv2949c	3300005	C	A	0.00145951
nonsynonymous	Rv2949c	3300354	G	A	0.00145951
nonsynonymous	Rv2950c|fadD29	3302316	A	T	0.00145951
nonsynonymous	Rv2976c|ung	3332159	C	A	0.00145951
nonsynonymous	Rv2984|ppk	3341364	C	T	0.00145951
nonsynonymous	Rv2990c	3347622	G	A	0.00145951
nonsynonymous	Rv2992c|gltX	3349521	C	G	0.00145951
nonsynonymous	Rv2999|lppY	3358199	G	T	0.00145951
nonsynonymous	Rv3007c	3365966	A	G	0.00145951
nonsynonymous	Rv3011c|gatA	3371011	G	T	0.00145951
nonsynonymous	Rv3014c|ligA	3374151	G	C	0.00145951
nonsynonymous	Rv3027c	3386394	T	G	0.00145951
nonsynonymous	Rv3051c|nrdE	3413574	G	C	0.00145951
nonsynonymous	Rv3051c|nrdE	3413958	C	T	0.00145951
nonsynonymous	Rv3057c	3418025	T	C	0.00145951
nonsynonymous	Rv3061c|fadE22	3424329	G	T	0.00145951
nonsynonymous	Rv3062|ligB	3426415	T	C	0.00145951
nonsynonymous	Rv3063|cstA	3429202	T	G	0.00145951
nonsynonymous	Rv3068c|pgmA	3432806	C	G	0.00145951
nonsynonymous	Rv3069|ccrB;Rv3069|ccrB	3433693	T	C	0.00145951
nonsynonymous	Rv3073c	3436553	A	G	0.00145951
nonsynonymous	Rv3076	3439507	C	T	0.00145951
nonsynonymous	Rv3077	3440622	G	A	0.00145951
nonsynonymous	Rv3077	3440919	T	G	0.00145951
nonsynonymous	Rv3081	3446779	G	A	0.00145951
nonsynonymous	Rv3082c|virS	3447480	A	C	0.00145951
nonsynonymous	Rv3087	3453382	C	T	0.00145951
nonsynonymous	Rv3091	3459258	C	A	0.00145951
nonsynonymous	Rv3091	3460034	C	T	0.00145951
nonsynonymous	Rv3092c	3460986	G	A	0.00145951
nonsynonymous	Rv3092c	3461704	G	C	0.00145951
nonsynonymous	Rv3094c	3462822	G	T	0.00145951
nonsynonymous	Rv3097c|PE_PGRS63	3466101	A	G	0.00145951
nonsynonymous	Rv3098c	3467442	G	A	0.00145951
nonsynonymous	Rv3109|moaA1	3478493	C	G	0.00145951
nonsynonymous	Rv3110|moaB1	3478974	T	C	0.00145951
nonsynonymous	Rv3122	3488269	G	A	0.00145951
nonsynonymous	Rv3124	3489620	G	T	0.00145951
nonsynonymous	Rv3126c	3492086	G	T	0.00145951
nonsynonymous	Rv3130c	3495435	T	C	0.00145951
nonsynonymous	Rv3132c|devS	3497840	C	T	0.00145951
nonsynonymous	Rv3140|fadE23	3507214	C	T	0.00145951
nonsynonymous	Rv3141|fadB4	3508666	A	C	0.00145951
nonsynonymous	Rv3156|nuoL	3523741	C	T	0.00145951
nonsynonymous	Rv3158|nuoN	3526948	G	A	0.00145951
nonsynonymous	Rv3179	3548641	T	C	0.00145951
nonsynonymous	Rv3193c	3561903	T	C	0.00145951
nonsynonymous	Rv3198c|uvrD2	3569255	C	A	0.00145951
nonsynonymous	Rv3198c|uvrD2	3570244	T	C	0.00145951
nonsynonymous	Rv3205c	3582150	T	C	0.00145951
nonsynonymous	Rv3208	3585190	G	A	0.00145951
nonsynonymous	Rv3217c	3594124	C	T	0.00145951
nonsynonymous	Rv3233c	3610364	G	C	0.00145951
nonsynonymous	Rv3234c	3610441	C	T	0.00145951
nonsynonymous	Rv3242c	3621634	G	A	0.00145951
nonsynonymous	Rv3245c|mtrB	3625514	G	A	0.00145951
nonsynonymous	Rv3251c|rubA	3630705	C	A	0.00145951
nonsynonymous	Rv3252c|alkB	3631670	T	C	0.00145951
stopgain	Rv3253c	3633345	G	T	0.00145951
nonsynonymous	Rv3254	3634681	G	A	0.00145951
nonsynonymous	Rv3266c|rmlD	3647575	C	T	0.00145951
nonsynonymous	Rv3273	3654697	G	A	0.00145951
nonsynonymous	Rv3279c|birA	3661723	G	C	0.00145951
nonsynonymous	Rv3290c|lat	3671391	G	A	0.00145951
nonsynonymous	Rv3291c	3671865	C	T	0.00145951
nonsynonymous	Rv3308|pmmB	3696028	G	A	0.00145951
nonsynonymous	Rv3309c|upp	3696493	C	G	0.00145951
nonsynonymous	Rv3309c|upp	3696723	G	C	0.00145951
nonsynonymous	Rv3314c|deoA	3703430	C	T	0.00145951
nonsynonymous	Rv3324c|moaC	3709735	A	T	0.00145951
nonsynonymous	Rv3332|nagA	3719723	A	C	0.00145951
nonsynonymous	Rv3333c	3720512	G	A	0.00145951
nonsynonymous	Rv3334	3721311	T	A	0.00145951
nonsynonymous	Rv3338	3724528	C	T	0.00145951
nonsynonymous	Rv3343c|PPE54	3730390	G	C	0.00145951
nonsynonymous	Rv3347c|PPE55	3744208	T	C	0.00145951
nonsynonymous	Rv3347c|PPE55	3744781	C	A	0.00145951
nonsynonymous	Rv3347c|PPE55	3747147	T	G	0.00145951
nonsynonymous	Rv3347c|PPE55	3749689	T	C	0.00145951
nonsynonymous	Rv3350c|PPE56	3757949	C	T	0.00145951
nonsynonymous	Rv3350c|PPE56	3763765	T	G	0.00145951
nonsynonymous	Rv3350c|PPE56	3766696	G	A	0.00145951
nonsynonymous	Rv3358	3771264	G	A	0.00145951
nonsynonymous	Rv3362c	3773872	A	G	0.00145951
nonsynonymous	Rv3365c	3776706	C	T	0.00145951
nonsynonymous	Rv3365c	3776748	G	T	0.00145951
nonsynonymous	Rv3377c	3790961	A	C	0.00145951
nonsynonymous	Rv3378c	3792650	T	C	0.00145951
nonsynonymous	Rv3379c|dxs2	3793644	C	T	0.00145951
nonsynonymous	Rv3389c	3804725	C	T	0.00145951
stopgain	Rv3391|acrA1	3806014	C	T	0.00145951
nonsynonymous	Rv3392c|cmaA1	3807806	A	T	0.00145951
nonsynonymous	Rv3393|iunH	3808936	C	T	0.00145951
nonsynonymous	Rv3396c|guaA	3812734	C	G	0.00145951
nonsynonymous	Rv3401	3818985	A	C	0.00145951
nonsynonymous	Rv3402c	3820846	T	C	0.00145951
nonsynonymous	Rv3402c	3821876	A	C	0.00145951
nonsynonymous	Rv3403c	3823659	A	G	0.00145951
nonsynonymous	Rv3417c|groEL	3835286	C	T	0.00145951
nonsynonymous	Rv3422c	3839841	G	C	0.00145951
nonsynonymous	Rv3427c	3844586	C	T	0.00145951
nonsynonymous	Rv3429|PPE59	3847600	A	G	0.00145951
nonsynonymous	Rv3439c	3859376	C	T	0.00145951
nonsynonymous	Rv3444c|esxT	3862864	C	G	0.00145951
nonsynonymous	Rv3449|mycP4	3870593	G	A	0.00145951
nonsynonymous	Rv3450c	3871385	G	A	0.00145951
nonsynonymous	Rv3451|cut3	3873392	T	G	0.00145951
nonsynonymous	Rv3478|PPE60	3894732	A	G	0.00145951
nonsynonymous	Rv3479	3895875	G	A	0.00145951
nonsynonymous	Rv3480c	3899672	C	T	0.00145951
nonsynonymous	Rv3485c	3904756	T	C	0.00145951
nonsynonymous	Rv3486	3906045	C	G	0.00145951
nonsynonymous	Rv3487c|lipF	3906881	C	G	0.00145951
nonsynonymous	Rv3489	3908089	C	A	0.00145951
nonsynonymous	Rv3492c	3910500	C	T	0.00145951
nonsynonymous	Rv3495c|lprN	3913693	G	A	0.00145951
nonsynonymous	Rv3497c|mce4C	3916539	C	T	0.00145951
nonsynonymous	Rv3515c|fadD19	3951518	A	C	0.00145951
nonsynonymous	Rv3515c|fadD19	3951804	T	C	0.00145951
nonsynonymous	Rv3539|PPE63	3979143	G	A	0.00145951
nonsynonymous	Rv3544c|fadE28	3983271	T	G	0.00145951
nonsynonymous	Rv3549c	3988846	T	C	0.00145951
nonsynonymous	Rv3554|fdxB	3994289	G	C	0.00145951
nonsynonymous	Rv3555c	3994915	A	C	0.00145951
nonsynonymous	Rv3567c	4009257	G	A	0.00145951
nonsynonymous	Rv3568c|bphC	4009485	G	A	0.00145951
nonsynonymous	Rv3570c	4012219	T	C	0.00145951
nonsynonymous	Rv3573c|fadE34	4014367	C	T	0.00145951
nonsynonymous	Rv3576|lppH	4018562	G	C	0.00145951
nonsynonymous	Rv3578|arsB2	4021321	C	T	0.00145951
nonsynonymous	Rv3590c|PE_PGRS58	4032261	C	G	0.00145951
nonsynonymous	Rv3590c|PE_PGRS58	4032961	G	T	0.00145951
nonsynonymous	Rv3592|TB11.2	4034097	G	A	0.00145951
nonsynonymous	Rv3596c|clpC1	4040517	A	G	0.00145951
nonsynonymous	Rv3603c	4045568	G	A	0.00145951
nonsynonymous	Rv3603c	4045569	C	G	0.00145951
nonsynonymous	Rv3603c	4045578	G	A	0.00145951
nonsynonymous	Rv3603c	4045670	G	A	0.00145951
nonsynonymous	Rv3604c	4047137	G	T	0.00145951
nonsynonymous	Rv3609c|folE	4050270	T	C	0.00145951
nonsynonymous	Rv3618	4059746	T	G	0.00145951
nonsynonymous	Rv3629c	4068600	T	C	0.00145951
nonsynonymous	Rv3629c	4068934	C	T	0.00145951
nonsynonymous	Rv3637	4076511	G	A	0.00145951
nonsynonymous	Rv3640c	4078863	C	T	0.00145951
nonsynonymous	Rv3644c	4082598	C	T	0.00145951
nonsynonymous	Rv3644c	4082709	A	G	0.00145951
nonsynonymous	Rv3678c	4118370	G	A	0.00145951
nonsynonymous	Rv3682|ponA2	4123566	A	C	0.00145951
nonsynonymous	Rv3693	4135105	C	T	0.00145951
nonsynonymous	Rv3693	4135112	G	A	0.00145951
nonsynonymous	Rv3694c	4136583	C	T	0.00145951
nonsynonymous	Rv3696c|glpK	4138798	C	T	0.00145951
nonsynonymous	Rv3711c|dnaQ	4155930	C	T	0.00145951
nonsynonymous	Rv3717	4161390	G	A	0.00145951
nonsynonymous	Rv3719	4162421	C	A	0.00145951
nonsynonymous	Rv3719	4163425	C	A	0.00145951
nonsynonymous	Rv3720	4163944	A	G	0.00145951
nonsynonymous	Rv3720	4164231	C	A	0.00145951
nonsynonymous	Rv3723	4168590	G	A	0.00145951
nonsynonymous	Rv3724A|cut5a	4169597	T	G	0.00145951
nonsynonymous	Rv3727	4174564	T	C	0.00145951
nonsynonymous	Rv3732	4182936	G	A	0.00145951
nonsynonymous	Rv3734c	4185651	G	T	0.00145951
nonsynonymous	Rv3749c	4197843	C	A	0.00145951
nonsynonymous	Rv3762c	4207657	G	A	0.00145951
nonsynonymous	Rv3764c	4210876	T	C	0.00145951
nonsynonymous	Rv3774|echA21	4219219	G	A	0.00145951
nonsynonymous	Rv3775|lipE	4220174	G	A	0.00145951
nonsynonymous	Rv3775|lipE	4220316	T	C	0.00145951
nonsynonymous	Rv3784	4230302	T	A	0.00145951
nonsynonymous	Rv3786c	4233299	G	A	0.00145951
nonsynonymous	Rv3787c	4233764	C	A	0.00145951
nonsynonymous	Rv3788	4234942	C	T	0.00145951
nonsynonymous	Rv3790	4236844	G	A	0.00145951
nonsynonymous	Rv3793|embC	4240605	T	G	0.00145951
nonsynonymous	Rv3794|embA	4244997	G	A	0.00145951
nonsynonymous	Rv3795|embB	4248003	A	G	0.00145951
nonsynonymous	Rv3795|embB	4248959	G	C	0.00145951
nonsynonymous	Rv3800c|pks13	4256666	T	C	0.00145951
nonsynonymous	Rv3806c	4269089	C	T	0.00145951
nonsynonymous	Rv3808c|glfT	4271805	T	C	0.00145951
nonsynonymous	Rv3809c|glf	4272483	G	C	0.00145951
nonsynonymous	Rv3814c	4279586	T	C	0.00145951
nonsynonymous	Rv3815c	4280157	G	A	0.00145951
stopgain	Rv3815c	4280686	G	A	0.00145951
nonsynonymous	Rv3817	4281672	C	T	0.00145951
nonsynonymous	Rv3820c|papA2	4285800	T	C	0.00145951
nonsynonymous	Rv3821	4286249	A	G	0.00145951
nonsynonymous	Rv3824c|papA1	4293072	G	A	0.00145951
nonsynonymous	Rv3825c|pks2	4293427	C	T	0.00145951
nonsynonymous	Rv3825c|pks2	4299589	G	T	0.00145951
nonsynonymous	Rv3826|fadD23	4300650	C	G	0.00145951
stopgain	Rv3828c	4303274	G	A	0.00145951
nonsynonymous	Rv3829c	4304075	G	C	0.00145951
nonsynonymous	Rv3835	4310190	C	A	0.00145951
nonsynonymous	Rv3836	4310801	T	C	0.00145951
nonsynonymous	Rv3840	4313667	A	G	0.00145951
nonsynonymous	Rv3841|bfrB	4314404	C	T	0.00145951
nonsynonymous	Rv3842c|glpQ1	4315384	T	C	0.00145951
nonsynonymous	Rv3842c|glpQ1	4315510	C	T	0.00145951
nonsynonymous	Rv3843c	4316089	A	C	0.00145951
nonsynonymous	Rv3859c|gltB	4335288	C	G	0.00145951
nonsynonymous	Rv3864	4341402	T	C	0.00145951
nonsynonymous	Rv3866	4342595	G	A	0.00145951
nonsynonymous	Rv3870	4346710	T	G	0.00145951
nonsynonymous	Rv3870	4347640	G	A	0.00145951
nonsynonymous	Rv3871	4349402	T	A	0.00145951
nonsynonymous	Rv3877	4356124	C	A	0.00145951
nonsynonymous	Rv3884c	4365890	G	A	0.00145951
nonsynonymous	Rv3884c	4366679	G	A	0.00145951
nonsynonymous	Rv3885c	4368424	C	T	0.00145951
nonsynonymous	Rv3886c|mycP2	4368715	G	A	0.00145951
nonsynonymous	Rv3894c	4376488	C	T	0.00145951
nonsynonymous	Rv3894c	4378091	C	T	0.00145951
nonsynonymous	Rv3901c	4386502	T	C	0.00145951
nonsynonymous	Rv3901c	4386702	G	C	0.00145951
nonsynonymous	Rv3902c	4387489	G	T	0.00145951
nonsynonymous	Rv3902c	4387589	G	A	0.00145951
nonsynonymous	Rv3903c	4388124	T	C	0.00145951
nonsynonymous	Rv3907c|pcnA	4392826	G	A	0.00145951
nonsynonymous	Rv3907c|pcnA	4392968	C	T	0.00145951
nonsynonymous	Rv3908	4393843	C	T	0.00145951
stopgain	Rv3911|sigM	4400696	C	T	0.00145951
nonsynonymous	Rv3912	4401173	C	T	0.00145951
nonsynonymous	Rv3917c|parB	4406406	C	A	0.00145951
nonsynonymous	Rv3919c|gidB	4407980	G	A	0.00145951
nonsynonymous	Rv3919c|gidB	4408156	A	C	0.00145951
nonsynonymous	Rv3920c	4408860	G	A	0.00145951
# Genomic positions based on the genome sequence of H37Rv (GenBank accession no. AL123456.2).
^ Base at the genomic position for H37Rv, regardless of strand orientation (GenBank accession no. AL123456.2).
