# Supplementary material for: Detecting Novel Genetic Variants Associated with Isoniazid-Resistant Mycobacterium tuberculosis
Source: PLoS One. 2014 Jul 15;9(7):e102383. doi: 10.1371/journal.pone.0102383 (PMC4099304; doi:10.1371/journal.pone.0102383)
Supplement: Table S4 — List of nonsynonymous, stoploss and stopgain mutations with Normal distribution p-value<0.05. (XLSX) [file pone.0102383.s004.xlsx]

## Sheet: Sheet1
Table S4. List of nonsynonymous, stoploss and stopgain mutations with Normal distribution p-value<0.05 (n=61).
Mutation type	Rv no.|Gene name	Mutation position#	WT^	Mutant	P-value
nonsynonymous	Rv0564c|gpsA	655559	G	A	0.000664514
nonsynonymous	Rv1844c|gnd1	2093991	C	T	0.000664514
nonsynonymous	Rv2911|dacB2	3218997	T	A	0.000664514
nonsynonymous	Rv3299c|atsB	3684649	G	A	0.000664514
nonsynonymous	Rv0094c	103721	T	C	0.00658281
nonsynonymous	Rv0104	122353	A	C	0.00658281
nonsynonymous	Rv0131c|fadE1	159555	G	A	0.00658281
nonsynonymous	Rv0236c	284463	T	C	0.00658281
nonsynonymous	Rv0338c	404372	C	G	0.00658281
nonsynonymous	Rv0355c|PPE8	431042	A	G	0.00658281
nonsynonymous	Rv0517	609967	A	G	0.00658281
nonsynonymous	Rv0574c	668349	C	T	0.00658281
nonsynonymous	Rv0726c	818868	A	G	0.00658281
nonsynonymous	Rv0793	886960	G	A	0.00658281
nonsynonymous	Rv0932c|pstS2	1040840	C	A	0.00658281
nonsynonymous	Rv0985c|mscL	1101317	C	G	0.00658281
nonsynonymous	Rv0987	1104996	G	C	0.00658281
nonsynonymous	Rv1023|eno	1145605	G	T	0.00658281
nonsynonymous	Rv1069c	1192881	C	T	0.00658281
nonsynonymous	Rv1118c	1242744	C	A	0.00658281
nonsynonymous	Rv1189|sigI	1332317	C	T	0.00658281
nonsynonymous	Rv1355c|moeY	1521905	T	C	0.00658281
stoploss	Rv1358;Rv1358	1530090	A	C	0.00658281
nonsynonymous	Rv1362c	1534327	T	G	0.00658281
nonsynonymous	Rv1504c	1694927	T	C	0.00658281
nonsynonymous	Rv1527c|pks5	1722291	C	T	0.00658281
nonsynonymous	Rv1555|frdD	1760859	T	C	0.00658281
nonsynonymous	Rv1729c	1954857	T	C	0.00658281
nonsynonymous	Rv1753c|PPE24	1982770	G	C	0.00658281
nonsynonymous	Rv1877	2127881	G	T	0.00658281
nonsynonymous	Rv1896c	2144053	T	C	0.00658281
nonsynonymous	Rv1977	2219757	T	C	0.00658281
nonsynonymous	Rv2184c	2446066	G	A	0.00658281
nonsynonymous	Rv2383c|mbtB	2672086	T	G	0.00658281
nonsynonymous	Rv2384|mbtA	2675987	G	A	0.00658281
nonsynonymous	Rv2432c	2728499	A	G	0.00658281
nonsynonymous	Rv2576c	2900308	T	C	0.00658281
nonsynonymous	Rv2659c	2980115	A	G	0.00658281
nonsynonymous	Rv2869c	3181479	T	G	0.00658281
nonsynonymous	Rv2917	3226645	A	G	0.00658281
nonsynonymous	Rv2955c	3307603	A	T	0.00658281
nonsynonymous	Rv2967c|pca	3321602	G	A	0.00658281
nonsynonymous	Rv2999|lppY	3358539	T	C	0.00658281
nonsynonymous	Rv3181c	3550028	A	C	0.00658281
nonsynonymous	Rv3382c|lytB1	3796905	T	C	0.00658281
nonsynonymous	Rv3401	3818382	T	C	0.00658281
nonsynonymous	Rv3448	3868928	G	C	0.00658281
nonsynonymous	Rv3480c	3899459	T	G	0.00658281
nonsynonymous	Rv3537	3975810	G	C	0.00658281
nonsynonymous	Rv3649	4090156	A	G	0.00658281
nonsynonymous	Rv0578c|PE_PGRS7	673564	C	T	0.0247827
nonsynonymous	Rv1198|esxL	1341064	A	T	0.0247827
nonsynonymous	Rv0086|hycQ	94915	C	T	0.040156
nonsynonymous	Rv0175	207226	T	C	0.040156
nonsynonymous	Rv0194	227925	C	T	0.040156
nonsynonymous	Rv0194	228483	G	C	0.040156
nonsynonymous	Rv0667|rpoB	761110	A	T	0.040156
nonsynonymous	Rv0886|fprB	985039	A	T	0.040156
nonsynonymous	Rv1850|ureC	2098967	A	G	0.040156
nonsynonymous	Rv2296	2568135	C	T	0.040156
nonsynonymous	Rv3392c|cmaA1	3808143	G	C	0.040156
# Genomic positions based on the genome sequence of H37Rv (GenBank accession no. AL123456.2).
^ Base at the genomic position for H37Rv, regardless of strand orientation (GenBank accession no. AL123456.2).
