# Supplementary material for: Detecting Novel Genetic Variants Associated with Isoniazid-Resistant Mycobacterium tuberculosis
Source: PLoS One. 2014 Jul 15;9(7):e102383. doi: 10.1371/journal.pone.0102383 (PMC4099304; doi:10.1371/journal.pone.0102383)
Supplement: Table S5 — List of intergenic mutations with Poisson distribution p-value<0.05. (XLSX) [file pone.0102383.s005.xlsx]

## Sheet: Sheet1
Table S5. List of intergenic mutations with Poisson distribution p-value<0.05 (n=45).
Mutation type	Intergenic region	Mutation position#	WT^	Mutant	P-value
intergenic	Rv0835-Rv0836c	932081	T	G	3.66e-07
intergenic	Rv1068c-Rv1069c	1192358	G	A	3.66e-07
intergenic	Rv3812-Rv3813c	4278270	T	C	3.66e-07
intergenic	Rv3822-Rv3813c	4288040	T	G	3.66e-07
intergenic	Rv0133-Rv0134	161591	C	G	0.00145951
intergenic	Rv0244c-Rv0245	295757	G	A	0.00145951
intergenic	Rv0452-Rv0453	542959	C	T	0.00145951
intergenic	Rv0609A-Rv0610c	704328	C	T	0.00145951
intergenic	Rv0742-Rv0743c	833685	C	A	0.00145951
intergenic	Rv0794c-Rv0795	888774	G	A	0.00145951
intergenic	Rv0919-Rv0920c	1025305	C	T	0.00145951
intergenic	Rv1228-Rv1229c	1371632	G	C	0.00145951
intergenic	Rv1315-Rv1316c	1473407	A	G	0.00145951
intergenic	Rv1315-Rv1316c	1471772	G	A	0.00145951
intergenic	Rv1315-Rv1316c	1474732	A	G	0.00145951
intergenic	Rv1315-Rv1316c	1472362	C	T	0.00145951
intergenic	Rv1435c-Rv1436	1613063	A	G	0.00145951
intergenic	Rv1527c-Rv1528c	1728664	C	T	0.00145951
intergenic	Rv1592c-Rv1593c	1793880	G	T	0.00145951
intergenic	Rv1765c-Rv1765A	1998701	A	G	0.00145951
intergenic	Rv1789-Rv1790	2028127	C	A	0.00145951
intergenic	Rv1963c-Rv1964	2207525	C	T	0.00145951
intergenic	Rv2224c-Rv2225	2497219	G	A	0.00145951
intergenic	Rv2351c-Rv2352c	2632756	G	A	0.00145951
intergenic	Rv2355-Rv2356c	2637088	C	T	0.00145951
intergenic	Rv2386c-Rv2387	2680497	G	A	0.00145951
intergenic	Rv2395-Rv2396	2692295	C	T	0.00145951
intergenic	Rv2444c-Rv2445c	2745142	G	C	0.00145951
intergenic	Rv2524c-Rv2525c	2849438	T	C	0.00145951
intergenic	Rv2548-Rv2549c	2869379	G	A	0.00145951
intergenic	Rv2813-Rv2814c	3119945	G	A	0.00145951
intergenic	Rv2975c-Rv2976c	3331879	G	C	0.00145951
intergenic	Rv3022A-Rv3023c	3381159	T	C	0.00145951
intergenic	Rv3120-Rv3121	3486302	G	A	0.00145951
intergenic	Rv3127-Rv3129	3493807	G	C	0.00145951
intergenic	Rv3136-Rv3137	3503202	G	A	0.00145951
intergenic	Rv3191c-Rv3192	3559123	C	G	0.00145951
intergenic	Rv3379c-Rv3380c	3794992	G	T	0.00145951
intergenic	Rv3531c-Rv3532	3969183	G	A	0.00145951
intergenic	Rv3573c-Rv3574	4016353	T	G	0.00145951
intergenic	Rv3616c-Rv3617	4056685	G	A	0.00145951
intergenic	Rv3622c-Rv3623	4062391	T	C	0.00145951
intergenic	Rv3722c-Rv3723	4168283	C	T	0.00145951
intergenic	Rv3843c-Rv3844	4316887	A	G	0.00145951
intergenic	Rv3879c-Rv3880c	4359975	C	G	0.00145951
# Genomic positions based on the genome sequence of H37Rv (GenBank accession no. AL123456.2).
^ Base at the genomic position for H37Rv, regardless of strand orientation (GenBank accession no. AL123456.2).
