# Supplementary material for: Detecting Novel Genetic Variants Associated with Isoniazid-Resistant Mycobacterium tuberculosis
Source: PLoS One. 2014 Jul 15;9(7):e102383. doi: 10.1371/journal.pone.0102383 (PMC4099304; doi:10.1371/journal.pone.0102383)
Supplement: Table S6 — List of intergenic mutations with Normal distribution p-value<0.05. (XLSX) [file pone.0102383.s006.xlsx]

## Sheet: Sheet1
Table S6. List of intergenic mutations with Normal distribution p-value<0.05 (n=4).
Mutation type	Intergenic region	Mutation position#	WT^	Mutant	P-value
intergenic	Rv0835-Rv0836c	932081	T	G	0.00658281
intergenic	Rv1068c-Rv1069c	1192358	G	A	0.00658281
intergenic	Rv3812-Rv3813c	4278270	T	C	0.00658281
intergenic	Rv3822-mmpL8	4288040	T	G	0.00658281
# Genomic positions based on the genome sequence of H37Rv (GenBank accession no. AL123456.2).
^ Base at the genomic position for H37Rv, regardless of strand orientation (GenBank accession no. AL123456.2).
