# Supplementary material for: Detecting Novel Genetic Variants Associated with Isoniazid-Resistant Mycobacterium tuberculosis
Source: PLoS One. 2014 Jul 15;9(7):e102383. doi: 10.1371/journal.pone.0102383 (PMC4099304; doi:10.1371/journal.pone.0102383)
Supplement: Table S7 — List of mutations verified using Sanger sequencing. (XLSX) [file pone.0102383.s007.xlsx]

## Sheet: Sheet1
Table S7. List of mutations verified using Sanger sequencing
									Resistant isolates		Susceptible isolates
Gene name	Rv no.	Annotation~	Genomic pos. of mutation#	WT	Mutant	Orientation^	Nt. pos. of mutation within gene	Amino acid change	No. of mutants / Total isolates tested	Strains affected +	No. of mutants / Total isolates tested	Strains affected +
fadE1	Rv0131c*	acyl-CoA dehydrogenase FADE1	159555	G	A	-	104	A35V (gCc - gTc)	7 / 48	I47, I62, IR1, IR2, IR12, IRE5, IS18	0 / 48
-	Rv0194*	drugs-transport transmembrane ATP-binding protein ABC transporter	227925	C	T	+	1048	L350F (Ctc - Ttc)	3 / 48	IR2, IR12, IRE5	0 / 48
-	Rv0236c*	transmembrane protein	284463	T	C	-	2389	T797A (Acc - Gcc)	7 / 48	I47, I62, IR1, IR2, IR12, IS18, IRE5	0 / 48
-	Rv0338c*	iron-sulfur-binding reductase	404372	C	G	-	1470	K490N (aaG - aaC)	7 / 48	I47, I62, IR1, IR2, IR12, IS18, IRE5	0 / 48
PPE8	Rv0355c*	PPE family protein	431042	A	G	-	3638	L1213P (cTg - cCg)	3 / 26	I39, IRE5, IS18	0 / 24
-	Rv0517*	membrane acyltransferase	609967	A	G	+	1222	S408G (Agt - Ggt)	7 / 48	I47, I62, IR1, IR2, IR12, IS18, IRE5	0 / 48
gpsA	Rv0564c*	NAD(P)H-dependent glycerol-3-phosphate dehydrogenase	655559	G	A	-	391	P131S (Ccc - Tcc)	0 / 0		1 / 16	27465
-	Rv0574c*	hypothetical protein	668349	C	T	-	46	V16I (Gtc - Atc)	9 / 48	I47, I62, IR1, IR2, IR12, IR16, IR20, IRE5, IS18	0 / 48
-	Rv0793*	hypothetical protein	886960	G	A	+	242	G81D (gGt - gAt)	7 / 48	I47, I62, IR1, IR2, IR12, IS18, IRE5	0 / 48
fprB	Rv0886*	NADPH:adrenodoxin oxidoreductase FprB	985039	A	T	+	1237	I413F (Att - Ttt)	5 / 48	I47, IR1, IR2, IR12, IRE5	0 / 48
pstS2	Rv0932c*	periplasmic phosphate-binding lipoprotein PSTS2 (PBP-2) (PSTS2)	1040840	C	A	-	209	R70L (cGa - cTa)	5 / 48	I47, IR1, IR2, IR12, IRE5	0 / 48
mscL	Rv0985c*	large-conductance mechanosensitive channel	1101317	C	G	-	164	G55A (gGc - gCc)	9 / 48	I47, I62, IR1, IR2, IR12, IR16, IR20, IRE5, IS18	0 / 48
-	Rv0987*	adhesion component transport transmembrane protein ABC transporter	1104996	G	A	+	2455	A819T (Gcg - Acg)	5 / 48	I47, IR1, IR2, IR12, IRE5	0 / 48
eno	Rv1023*	phosphopyruvate hydratase	1145605	G	T	+	1042	A348S (Gcg - Tcg)	5 / 48	I47, IR1, IR2, IR12, IRE5	0 / 48
-	Rv1069c*	hypothetical protein	1192881	C	T	-	1393	V465M (Gtg - Atg)	9 / 48	I47, I62, IR1, IR2, IR12, IR16, IR20, IRE5, IS18	1 / 48	S52
-	Rv1118c*	hypothetical protein	1242744	C	A	-	88	G30C (Ggc - Tgc)	4 / 48	I47, IR1, IR2, IR12	0 / 48
moeY	Rv1355c*	hypothetical protein	1521905	T	C	-	2128	I710V (Ata - Gta)	7 / 48	I47, I62, IR1, IR2, IR12, IS18, IRE5	0 / 48
-	Rv1504c*	hypothetical protein	1694927	T	C	-	218	E73G (gAg - gGg)	9 / 48	I47, I62, IR1, IR2, IR12, IR16, IR20, IRE5, IS18	0 / 48
pks5	Rv1527c*	polyketide synthase	1722291	C	T	-	6119	G2040D (gGc - gAc)	6 / 48	I47, I62, IR1, IR12, IRE5, IS18	0 / 48
frdD	Rv1555*	fumarate reductase subunit D	1760859	T	C	+	308	I103T (aTc - aCc)	5 / 48	I47, IR1, IR2, IR12, IRE5	0 / 48
-	Rv1729c*	hypothetical protein	1954857	T	C	-	713	H238R (cAt - cGt)	7 / 48	I47, I62, IR1, IR2, IR12, IRE5, IS18	0 / 48
gnd1	Rv1844c*	6-phosphogluconate dehydrogenase	2093991	C	T	-	1198	A400T (Gcc - Acc)	9 / 48	I47, I62, IR1, IR2, IR12, IR16, IR20, IRE5, IS18	3 / 48	S52 ,S61, 27465
ureC	Rv1850*	urease subunit alpha	2098967	A	G	+	1007	D336G (gAc - gGc)	7 / 48	I47, I62, IR1, IR2, IR12, IRE5, IS18	0 / 48
-	Rv1877*	integral membrane protein	2127881	G	T	+	1978	V660F (Gtc - Ttc)	7 / 48	I47, I62, IR1, IR2, IR12, IRE5, IS18	0 / 48
-	Rv1896c*	hypothetical protein	2144053	T	C	-	394	K132E (Aag - Gag)	7 / 48	I47, I62, IR1, IR2, IR12, IS18, IRE5	0 / 48
-	Rv1977*	hypothetical protein	2219757	T	C	+	4	S2P (Tct - Cct)	9 / 48	I47, I62, IR1, IR2, IR12, IR16, IR20, IRE5, IS18	0 / 48
-	Rv2184c*	hypothetical protein	2446066	G	A	-	881	P294L (cCg - cTg)	5 / 48	I47, IR1, IR2, IR12, IRE5	0 / 48
mbtB	Rv2383c*	phenyloxazoline synthase MBTB (phenyloxazoline synthetase)	2672086	T	G	-	3752	H1251P (cAc - cCc)	7 / 48	I47, I62, IR1, IR2, IR12, IRE5, IS18	0 / 48
mbtA	Rv2384*	bifunctional salicyl-AMP ligase/salicyl-S-arcp synthetase	2675987	G	A	+	52	G18S (Ggt - Agt)	5 / 48	I47, IR1, IR2, IR12, IRE5	0 / 48
-	Rv2432c*	hypothetical protein	2728499	A	G	-	349	Y117H (Tac - Cac)	5 / 48	I47, IR1, IR2, IR12, IRE5	0 / 48
-	Rv2576c*	hypothetical protein	2900308	T	C	-	383	H128R (cAc - cGc)	9 / 48	I47, I62, IR1, IR2, IR12, IR16, IR20, IRE5, IS18	0 / 48
-	Rv2659c*	phiRv2 prophage integrase	2980115	A	G	-	704	V235A (gTt - gCt)	7 / 48	I47, I62, IR1, IR2, IR12, IS18, IRE5	0 / 48
-	Rv2869c*	transmembrane protein	3181479	T	G	-	284	K95T (aAg - aCg)	4 / 32	I47, IR2, IR12, IRE5	1 / 32	S52
-	Rv2917*	hypothetical protein	3226645	A	G	+	283	T95A (Aca - Gca)	5 / 48	I47, IR1, IR2, IR12, IRE5	0 / 48
pca	Rv2967c*	pyruvate carboxylase	3321602	G	A	-	1445	T482M (aCg - aTg)	5 / 48	I47, IR1, IR2, IR12, IRE5	0 / 48
lppY	Rv2999*	lipoprotein LppY	3358539	T	C	+	938	M313T (aTg - aCg)	4 / 32	I47, IR2, IR12, IRE5	0 / 32
-	Rv3181c*	hypothetical protein	3550028	A	C	-	116	V39G (gTc - gGc)	5 / 48	I47, IR1, IR2, IR12, IRE5	0 / 48
atsB	Rv3299c*	arylsulfatase AtsB	3684649	G	A	-	1315	R439W (Cgg - Tgg)	0 / 0		1 / 16	27465
lytB1	Rv3382c*	LYTB-like protein LYTB1	3796905	T	C	-	533	Q178R (cAg - cGg)	4 / 48	I47, IR2, IR12, IRE5	0 / 48
cmaA1	Rv3392c*	cyclopropane-fatty-acyl-phospholipid synthase 1	3808143	G	C	-	295	Q99E (Cag - Gag)	4 / 48	IR1, IR2, IR12, IRE5	0 / 48
-	Rv3401*	hypothetical protein	3818382	T	C	+	341	L114P (cTc - cCc)	5 / 48	I47, IR1, IR2, IR12, IRE5	0 / 48
-	Rv3448*	integral membrane protein	3868928	G	C	+	578	A193P (Gct - Cct)	5 / 48	I47, IR1, IR2, IR12, IRE5	0 / 48
-	Rv3480c*	hypothetical protein	3899459	T	G	-	944	E315A (gAg - gCg)	5 / 48	I47, IR1, IR2, IR12, IRE5	0 / 48
-	Rv3537*	3-ketosteroid-delta-1-dehydrogenase	3975810	G	C	+	442	A148P (Gcc - Ccc)	9 / 48	I47, I62, IR1, IR2, IR12, IR16, IR20, IRE5, IS18	0 / 48
-	Rv3649*	helicase	4090156	A	G	+	1376	D459G (gAc - gGc)	5 / 48	I47, IR1, IR2, IR12, IRE5	0 / 48
~ Annotations of the genes are retrieved from TB Database (http://genome.tbdb.org/).
* Mutations detected by both whole genome sequencing and Sanger sequencing. All other mutations were detected only from Sanger sequencing.
# Genomic positions based on H37Rv (GenBank accession no. AL123456.2).
^ Direction of translation of the respective genes.
+ Isolates were coded according to the drugs they were resistant to: isolates resistant to isoniazid were coded with “I”; those resistant to rifampicin, “R”; those resistant to streptomycin, “S”; those resistant to ethambutol, “E”.
