# Supplementary material for: Detecting Novel Genetic Variants Associated with Isoniazid-Resistant Mycobacterium tuberculosis
Source: PLoS One. 2014 Jul 15;9(7):e102383. doi: 10.1371/journal.pone.0102383 (PMC4099304; doi:10.1371/journal.pone.0102383)
Supplement: Table S8 — Drug susceptibility of 101 INH-resistant isolates & 99 INH-susceptible isolates tested. (XLSX) [file pone.0102383.s008.xlsx]

## Sheet: Sheet1
Table S8. Drug susceptibility of 101 INH-resistant isolates & 99 INH-susceptible isolates tested
Isoniazid Resistant isolates							Isoniazid Susceptible isolates
S/N	ISOLATE ID*	Spoligotype	Drug resistance				S/N	ISOLATE ID*	Spoligotype	Drug resistance
			Isoniazid	Rifampicin	Streptomycin	Ethambutol				Isoniazid	Rifampicin	Streptomycin	Ethambutol
1	I05	Beijing	R	S	S	S	1	E1	EAI	S	S	S	R
2	I06	EAI	R	S	S	S	2	E2	EAI	S	S	S	R
3	I07	Beijing	R	S	S	S	3	E3	EAI	S	S	S	R
4	I11	Beijing	R	S	S	S	4	R1	Beijing	S	R	S	S
5	I14	Singapore	R	S	S	S	5	R2	Beijing	S	R	S	S
6	I17	EAI	R	S	S	S	6	R3	Beijing	S	R	S	S
7	I21	T	R	S	S	S	7	R4	Beijing	S	R	S	S
8	I22	Beijing	R	S	S	S	8	R5	EAI	S	R	S	S
9	I25	Beijing	R	S	S	S	9	R6	Beijing	S	R	S	S
10	I28	Beijing	R	S	S	S	10	R7	Beijing	S	R	S	S
11	I30	Beijing	R	S	S	S	11	S01	Beijing	S	S	R	S
12	I31	T	R	S	S	S	12	S02	Beijing	S	S	R	S
13	I36	Beijing	R	S	S	S	13	S03	Beijing	S	S	R	S
14	I37	T	R	S	S	S	14	S04	Beijing	S	S	R	S
15	I39	T	R	S	S	S	15	S05	Beijing	S	S	R	S
16	I40	Beijing	R	S	S	S	16	S06	Beijing	S	S	R	S
17	I44	Beijing	R	S	S	S	17	S07	T	S	S	R	S
18	I47	Beijing	R	S	S	S	18	S08	Beijing	S	S	R	S
19	I48	EAI	R	S	S	S	19	S09	Beijing	S	S	R	S
20	I50	Beijing	R	S	S	S	20	S10	Beijing	S	S	R	S
21	I52	Beijing	R	S	S	S	21	S11	EAI	S	S	R	S
22	I53	Beijing	R	S	S	S	22	S12	Haarlem	S	S	R	S
23	I55	Beijing	R	S	S	S	23	S13	Beijing	S	S	R	S
24	I56	Beijing	R	S	S	S	24	S14	Beijing	S	S	R	S
25	I57	Beijing	R	S	S	S	25	S16	Beijing	S	S	R	S
26	I59	Beijing	R	S	S	S	26	S17	Beijing	S	S	R	S
27	I60	LAM	R	S	S	S	27	S18	Beijing	S	S	R	S
28	I62	Beijing	R	S	S	S	28	S19	T	S	S	R	S
29	I64	Beijing	R	S	S	S	29	S20	Beijing	S	S	R	S
30	I66	Beijing	R	S	S	S	30	S21	Beijing	S	S	R	S
31	I67	Beijing	R	S	S	S	31	S22	Beijing	S	S	R	S
32	I68	EAI	R	S	S	S	32	S23	Beijing	S	S	R	S
33	I69	Beijing	R	S	S	S	33	S24	Beijing	S	S	R	S
34	I70	Beijing	R	S	S	S	34	S25	Beijing	S	S	R	S
35	I71	LAM	R	S	S	S	35	S26	Beijing	S	S	R	S
36	I72	Beijing	R	S	S	S	36	S27	Beijing	S	S	R	S
37	I73	EAI	R	S	S	S	37	S28	Beijing	S	S	R	S
38	I74	Beijing	R	S	S	S	38	S29	Beijing	S	S	R	S
39	I75	EAI	R	S	S	S	39	S30	Beijing	S	S	R	S
40	I77	Beijing	R	S	S	S	40	S31	Beijing	S	S	R	S
41	I78	EAI	R	S	S	S	41	S32	Beijing	S	S	R	S
42	I79	Beijing	R	S	S	S	42	S33	Beijing	S	S	R	S
43	I80	Beijing	R	S	S	S	43	S34	EAI	S	S	R	S
44	I81	Singapore	R	S	S	S	44	S35	Beijing	S	S	R	S
45	I82	EAI	R	S	S	S	45	S36	Beijing	S	S	R	S
46	I83	T	R	S	S	S	46	S37	Beijing	S	S	R	S
47	I85	EAI	R	S	S	S	47	S38	Beijing	S	S	R	S
48	I86	EAI	R	S	S	S	48	S40	Beijing	S	S	R	S
49	I88	Beijing	R	S	S	S	49	S41	Beijing	S	S	R	S
50	I89	EAI	R	S	S	S	50	S42	Haarlem	S	S	R	S
51	I91	T	R	S	S	S	51	S43	Beijing	S	S	R	S
52	I92	EAI	R	S	S	S	52	S44	Beijing	S	S	R	S
53	I93	Beijing	R	S	S	S	53	S45	Beijing	S	S	R	S
54	I94	EAI	R	S	S	S	54	S46	Beijing	S	S	R	S
55	I96	Haarlem	R	S	S	S	55	S47	Beijing	S	S	R	S
56	I97	Beijing	R	S	S	S	56	S48	Beijing	S	S	R	S
57	I98	EAI	R	S	S	S	57	S49	Beijing	S	S	R	S
58	I99	Beijing	R	S	S	S	58	S50	Beijing	S	S	R	S
59	I100	Beijing	R	S	S	S	59	S51	Beijing	S	S	R	S
60	I101	EAI	R	S	S	S	60	S52	Beijing	S	S	R	S
61	IE1	Beijing	R	S	S	R	61	S53	Beijing	S	S	R	S
62	IE2	Beijing	R	S	S	R	62	S54	CAS	S	S	R	S
63	IE3	Beijing	R	S	S	R	63	S55	Beijing	S	S	R	S
64	IE4	Beijing	R	S	S	R	64	S56	LAM	S	S	R	S
65	IE5	Beijing	R	S	S	R	65	S57	Beijing	S	S	R	S
66	IE6	Beijing	R	S	S	R	66	S58	Beijing	S	S	R	S
67	IR01	Beijing	R	R	S	S	67	S61	Beijing	S	S	R	S
68	IR02	Beijing	R	R	S	S	68	S62	Beijing	S	S	R	S
69	IR03	Beijing	R	R	S	S	69	S63	Beijing	S	S	R	S
70	IR05	Beijing	R	R	S	S	70	03-8	N/A	S	S	S	S
71	IR07	Beijing	R	R	S	S	71	03-28	N/A	S	S	S	S
72	IR08	Beijing	R	R	S	S	72	03-32	N/A	S	S	S	S
73	IR10	Beijing	R	R	S	S	73	03-45	N/A	S	S	S	S
74	IR11	Beijing	R	R	S	S	74	20250	N/A	S	S	S	S
75	IR12	Beijing	R	R	S	S	75	22533	N/A	S	S	S	S
76	IR13	T	R	R	S	S	76	23578	N/A	S	S	S	S
77	IR15	Beijing	R	R	S	S	77	23733	N/A	S	S	S	S
78	IR16	Beijing	R	R	S	S	78	23990	N/A	S	S	S	S
79	IR18	Beijing	R	R	S	S	79	24362	N/A	S	S	S	S
80	IR19	Beijing	R	R	S	S	80	24592	N/A	S	S	S	S
81	IR20	Beijing	R	R	S	S	81	24899	N/A	S	S	S	S
82	IR21	T	R	R	S	S	82	24940	N/A	S	S	S	S
83	IR22	Beijing	R	R	S	S	83	25155	N/A	S	S	S	S
84	IR23	Beijing	R	R	S	S	84	25516	N/A	S	S	S	S
85	IR24	Beijing	R	R	S	S	85	25594	N/A	S	S	S	S
86	IR25	Beijing	R	R	S	S	86	26258	N/A	S	S	S	S
87	IR27	Beijing	R	R	S	S	87	27288	N/A	S	S	S	S
88	IR28	Beijing	R	R	S	S	88	27401	N/A	S	S	S	S
89	IRE1	Beijing	R	R	S	R	89	27465	N/A	S	S	S	S
90	IRE4	Beijing	R	R	S	R	90	27748	N/A	S	S	S	S
91	IRE5	Beijing	R	R	S	R	91	27793	N/A	S	S	S	S
92	IRE6	Beijing	R	R	S	R	92	27809	N/A	S	S	S	S
93	IRS03	Beijing	R	R	R	S	93	28249	N/A	S	S	S	S
94	IRS07	Beijing	R	R	R	S	94	28477	N/A	S	S	S	S
95	IRS12	Beijing	R	R	R	S	95	28637	N/A	S	S	S	S
96	IS01	Beijing	R	S	R	S	96	28649	N/A	S	S	S	S
97	IS10	Beijing	R	S	R	S	97	28905	N/A	S	S	S	S
98	IS12	Beijing	R	S	R	S	98	29095	N/A	S	S	S	S
99	IS13	Beijing	R	S	R	S	99	29101	N/A	S	S	S	S
100	IS18	Beijing	R	S	R	S
101	IS23	Beijing	R	S	R	S
R = resistant; S = susceptible.
* Isolates were coded according to the drugs they were resistant to: isolates resistant to isoniazid were coded with “I”; those resistant to rifampicin, “R”; those resistant to streptomycin, “S”; those resistant to ethambutol, “E”.
